# Supplementary material for: Peptidoglycan: a post-genomic analysis
Source: BMC Microbiol. 2012 Dec 18;12:294. doi: 10.1186/1471-2180-12-294 (PMC3541169; doi:10.1186/1471-2180-12-294)
Supplement: Additional file 1 — Results of genomes analysis for Archaea, virus and Eukarya strains. [file 1471-2180-12-294-S1.xlsx]

## Sheet: Feuil1
Additional file n°1: Results of genomes analysis for Archaea, virus and Eukarya strains.
	GT28	GT51	GH23	GH25	GH73	GH102	GH103	GH104	Domain
Acidilobus saccharovorans 345-15	0	0	0	0	0	0	0	0	Archaea
Aciduliprofundum boonei T469	0	0	0	1	0	0	0	0	Archaea
Aeropyrum pernix K1	0	0	0	0	0	0	0	0	Archaea
Archaeoglobus fulgidus DSM 4304	0	0	0	0	0	0	0	0	Archaea
Archaeoglobus profundus DSM 5631	0	0	0	0	0	0	0	0	Archaea
Archaeoglobus veneficus SNP6	0	0	0	0	0	0	0	0	Archaea
Caldivirga maquilingensis IC-167	0	0	0	0	0	0	0	0	Archaea
Candidatus Korarchaeum cryptofilum OPF8	0	0	0	0	0	0	0	0	Archaea
Candidatus Methanoregula boonei 6A8	0	0	0	0	0	0	0	0	Archaea
Candidatus Methanosphaerula palustris E1-9c	0	0	0	0	0	0	0	0	Archaea
Desulfurococcus kamchatkensis 1221n	0	0	0	0	0	0	0	0	Archaea
Desulfurococcus mucosus DSM 2162	0	0	0	0	0	0	0	0	Archaea
Ferroglobus placidus DSM 10642	0	0	0	0	0	0	0	0	Archaea
Halalkalicoccus jeotgali B3	0	0	0	0	0	0	0	0	Archaea
Haloarcula marismortui ATCC 43049	0	0	0	0	0	0	0	0	Archaea
Halobacterium salinarum R1 DSM 671	0	0	0	0	0	0	0	0	Archaea
Halobacterium sp. NRC-1 ATCC 700922	0	0	0	0	0	0	0	0	Archaea
Haloferax volcanii DS2	0	0	0	0	0	0	0	0	Archaea
Halogeometricum borinquense DSM 11551	0	0	0	0	0	0	0	0	Archaea
Halomicrobium mukohataei DSM 12286	0	0	0	0	0	0	0	0	Archaea
Haloquadratum walsbyi strain: DSM 16790 = HBSQ001	0	0	0	0	0	0	0	0	Archaea
Halorhabdus utahensis DSM 12940	0	0	0	0	0	0	0	0	Archaea
Halorubrum lacusprofundi ATCC 49239	0	0	0	0	0	0	0	0	Archaea
Haloterrigena turkmenica DSM 5511	0	0	0	0	0	0	0	0	Archaea
Hyperthermus butylicus DSM 5456	0	0	0	0	0	0	0	0	Archaea
Ignicoccus hospitalis KIN4/I	0	0	0	0	0	0	0	0	Archaea
Ignisphaera aggregans DSM 17230	0	0	0	0	0	0	0	0	Archaea
Metallosphaera cuprina Ar-4	0	0	0	0	0	0	0	0	Archaea
Metallosphaera sedula DSM 5348	0	0	0	0	0	0	0	0	Archaea
Methanobacterium sp. AL-21	1	0	0	0	0	0	0	0	Archaea
Methanobrevibacter ruminantium M1	0	0	0	0	0	0	0	0	Archaea
Methanobrevibacter smithii ATCC 35061	0	0	0	0	0	0	0	0	Archaea
Methanocaldococcus fervens AG86	0	0	0	0	0	0	0	0	Archaea
Methanocaldococcus infernus ME	0	0	0	0	0	0	0	0	Archaea
Methanocaldococcus jannaschii DSM 2661	0	0	0	0	0	0	0	0	Archaea
Methanocaldococcus sp. FS406-22	0	0	0	0	0	0	0	0	Archaea
Methanocaldococcus vulcanius M7	0	0	0	0	0	0	0	0	Archaea
Methanocella paludicola SANAE	0	0	0	0	0	0	0	0	Archaea
Methanococcoides burtonii DSM 6242	0	0	0	0	0	0	0	0	Archaea
Methanococcus aeolicus Nankai-3	0	0	0	0	0	0	0	0	Archaea
Methanococcus maripaludis C5	0	0	0	0	0	0	0	0	Archaea
Methanococcus maripaludis C6	0	0	0	0	0	0	0	0	Archaea
Methanococcus maripaludis C7	0	0	0	0	0	0	0	0	Archaea
Methanococcus maripaludis S2	0	0	0	0	0	0	0	0	Archaea
Methanococcus vannielii SB	0	0	0	0	0	0	0	0	Archaea
Methanococcus voltae A3	0	0	0	0	0	0	0	0	Archaea
Methanocorpusculum labreanum Z	0	0	0	0	0	0	0	0	Archaea
Methanoculleus marisnigri JR1	0	0	0	0	0	0	0	0	Archaea
Methanohalobium evestigatum Z-7303	0	0	0	0	0	0	0	0	Archaea
Methanohalophilus mahii DSM 5219	0	0	0	0	0	0	0	0	Archaea
Methanoplanus petrolearius DSM 11571	0	0	0	0	0	0	0	0	Archaea
Methanopyrus kandleri AV19	1	0	0	0	0	0	0	0	Archaea
Methanosaeta concilii GP-6	0	0	0	0	1	0	0	0	Archaea
Methanosaeta thermophila PT	0	0	0	0	0	0	0	0	Archaea
Methanosarcina acetivorans C2A	0	0	0	0	0	0	0	0	Archaea
Methanosarcina barkeri str. Fusaro	0	0	0	0	0	0	0	0	Archaea
Methanosarcina mazei Go1	0	0	0	0	0	0	0	0	Archaea
Methanosphaera stadtmanae DSM 3091	0	0	0	0	0	0	0	0	Archaea
Methanospirillum hungatei JF-1	0	0	0	0	0	0	0	0	Archaea
Methanothermobacter marburgensis str. Marburg	1	0	0	0	0	0	0	0	Archaea
Methanothermobacter thermautotrophicus delta H	0	0	0	0	0	0	0	0	Archaea
Methanothermus fervidus DSM 2088	1	0	0	0	0	0	0	0	Archaea
Nanoarchaeum equitans Kin4-M	0	0	0	0	0	0	0	0	Archaea
Natrialba magadii ATCC 43099	0	0	0	0	0	0	0	0	Archaea
Natronomonas pharaonis DSM 2160 Gabara	0	0	0	0	0	0	0	0	Archaea
Picrophilus torridus DSM 9790	0	0	0	0	0	0	0	0	Archaea
Pyrobaculum aerophilum str. IM2	0	0	0	0	0	0	0	0	Archaea
Pyrobaculum arsenaticum DSM 13514	0	0	0	0	0	0	0	0	Archaea
Pyrobaculum calidifontis JCM 11548	0	0	0	0	0	0	0	0	Archaea
Pyrobaculum islandicum DSM 4184	0	0	0	0	0	0	0	0	Archaea
Pyrococcus abyssi GE5	0	0	0	0	0	0	0	0	Archaea
Pyrococcus furiosus DSM 3638	0	0	0	0	0	0	0	0	Archaea
Pyrococcus horikoshii OT3	0	0	0	0	0	0	0	0	Archaea
Staphylothermus hellenicus DSM 12710	0	0	0	0	0	0	0	0	Archaea
Staphylothermus marinus F1	0	0	0	0	0	0	0	0	Archaea
Sulfolobus acidocaldarius DSM 639	0	0	0	0	0	0	0	0	Archaea
Sulfolobus islandicus HVE10/4	0	0	0	0	0	0	0	0	Archaea
Sulfolobus islandicus L.D.8.5	0	0	0	0	0	0	0	0	Archaea
Sulfolobus islandicus L.S.2.15	0	0	0	0	0	0	0	0	Archaea
Sulfolobus islandicus M.14.25	0	0	0	0	0	0	0	0	Archaea
Sulfolobus islandicus M.16.27	0	0	0	0	0	0	0	0	Archaea
Sulfolobus islandicus M.16.4	0	0	0	0	0	0	0	0	Archaea
Sulfolobus islandicus REY15A	0	0	0	0	0	0	0	0	Archaea
Sulfolobus islandicus Y.G.57.14	0	0	0	0	0	0	0	0	Archaea
Sulfolobus islandicus Y.N.15.51	0	0	0	0	0	0	0	0	Archaea
Sulfolobus solfataricus 98/2	0	0	0	0	0	0	0	0	Archaea
Sulfolobus solfataricus P2	0	0	0	0	0	0	0	0	Archaea
Sulfolobus tokodaii str. 7	0	0	0	0	0	0	0	0	Archaea
Thermococcus barophilus MP	0	0	0	0	0	0	0	0	Archaea
Thermococcus gammatolerans EJ3 EJ3; DSM 15229	0	0	0	0	0	0	0	0	Archaea
Thermococcus kodakarensis KOD1	0	0	0	0	0	0	0	0	Archaea
Thermococcus onnurineus NA1	0	0	0	0	0	0	0	0	Archaea
Thermofilum pendens Hrk 5	0	0	0	0	0	0	0	0	Archaea
Thermoplasma acidophilum DSM 1728	0	0	0	0	0	0	0	0	Archaea
Thermoplasma volcanium GSS1	0	0	0	0	0	0	0	0	Archaea
Thermoproteus neutrophilus V24Sta	0	0	0	0	0	0	0	0	Archaea
Thermoproteus uzoniensis 768-20	0	0	0	0	0	0	0	0	Archaea
Thermosphaera aggregans DSM 11486	0	0	0	0	0	0	0	0	Archaea
uncultured methanogenic archaeon RC-I	0	0	0	0	0	0	0	0	Archaea
Vulcanisaeta distributa DSM 14429	0	0	0	0	0	0	0	0	Archaea
Vulcanisaeta moutnovskia 768-28	0	0	0	0	0	0	0	0	Archaea
Arabidopsis thaliana	4	0	0	0	0	0	0	0	Eukaryota
Aspergillus nidulans FGSC A4	0	0	0	3	0	0	0	0	Eukaryota
Aspergillus niger CBS 513.88	0	0	0	0	0	0	0	0	Eukaryota
Aspergillus oryzae RIB40	0	0	0	1	0	0	0	0	Eukaryota
Caenorhabditis elegans Bristol N2	0	0	0	7	0	0	0	0	Eukaryota
Candida dubliniensis CD36	0	0	0	0	0	0	0	0	Eukaryota
Candida glabrata CBS 138	0	0	0	0	0	0	0	0	Eukaryota
Cryptococcus bacillisporus WM276	0	0	1	0	0	0	0	0	Eukaryota
Cryptococcus neoformans var. neoformans JEC21	0	0	1	0	0	0	0	0	Eukaryota
Debaryomyces hansenii CBS767	0	0	0	0	0	0	0	0	Eukaryota
Drosophila melanogaster	0	0	0	0	0	0	0	0	Eukaryota
Encephalitozoon cuniculi GB-M1	0	0	0	0	0	0	0	0	Eukaryota
Encephalitozoon intestinalis ATCC 50506	0	0	0	0	0	0	0	0	Eukaryota
Eremothecium gossypii ATCC 10895	0	0	0	0	0	0	0	0	Eukaryota
Guillardia theta	0	0	0	0	0	0	0	0	Eukaryota
Homo sapiens	0	0	3	0	0	0	0	0	Eukaryota
Kluyveromyces lactis NRRL Y-1140	0	0	0	0	0	0	0	0	Eukaryota
Lachancea thermotolerans CBS 6340	0	0	0	0	0	0	0	0	Eukaryota
Leishmania braziliensis	0	0	0	0	0	0	0	0	Eukaryota
Leishmania infantum JPCM5 (MCAN/ES/98/LLM-877)	0	0	0	0	0	0	0	0	Eukaryota
Leptosphaeria maculans v23.1.3	0	0	0	0	0	0	0	0	Eukaryota
Magnaporthe grisea 70-15	0	0	0	0	0	0	0	0	Eukaryota
Micromonas sp. RCC299	2	1	0	0	0	0	1	0	Eukaryota
Neurospora crassa OR74A	0	0	0	1	0	0	0	0	Eukaryota
Oryza sativa Japonica Group	4	0	0	0	0	0	0	0	Eukaryota
Ostreococcus lucimarinus CCE9901	1	0	0	0	0	0	0	0	Eukaryota
Ostreococcus tauri OTTH0595	0	0	0	0	0	0	0	0	Eukaryota
Paulinella chromatophora	1	1	0	0	0	0	0	0	Eukaryota
Penicillium chrysogenum Wisconsin 54-1255	0	0	0	1	0	0	0	0	Eukaryota
Pichia pastoris CBS 7435	0	0	0	0	0	0	0	0	Eukaryota
Pichia pastoris GS115	0	0	0	0	0	0	0	0	Eukaryota
Pichia stipitis CBS 6054	0	0	0	0	0	0	0	0	Eukaryota
Plasmodium falciparum 3D7	0	0	0	0	0	0	0	0	Eukaryota
Plasmodium knowlesi strain H	0	0	0	0	0	0	0	0	Eukaryota
Podospora anserina S mat+	0	0	0	0	0	0	0	0	Eukaryota
Saccharomyces cerevisiae EC1118 Lalvin EC1118	0	0	0	0	0	0	0	0	Eukaryota
Saccharomyces cerevisiae S288C	0	0	0	0	0	0	0	0	Eukaryota
Schizosaccharomyces pombe 972h-	0	0	0	0	0	0	0	0	Eukaryota
Trypanosoma brucei gambiense DAL972 Dal 927 clone 1 (MHOM/CI/86/DAL972)	0	0	0	0	0	0	0	0	Eukaryota
Yarrowia lipolytica CLIB122	0	0	0	0	0	0	0	0	Eukaryota
Yarrowia lipolytica W29	0	0	0	0	0	0	0	0	Eukaryota
Zygosaccharomyces rouxii	0	0	0	0	0	0	0	0	Eukaryota
Acanthamoeba polyphaga mimivirus	0	0	0	0	0	0	0	0	viruses
Acanthocystis turfacea Chlorella virus 1 ATCV-1	0	0	0	0	0	0	0	0	viruses
Acidianus filamentous virus 1	0	0	0	0	0	0	0	0	viruses
Acidianus filamentous virus 2	0	0	0	0	0	0	0	0	viruses
Acidianus filamentous virus 3	0	0	0	0	0	0	0	0	viruses
Acidianus filamentous virus 6	0	0	0	0	0	0	0	0	viruses
Acidianus filamentous virus 7	0	0	0	0	0	0	0	0	viruses
Acidianus filamentous virus 8	0	0	0	0	0	0	0	0	viruses
Acidianus rod-shaped virus 1	0	0	0	0	0	0	0	0	viruses
Acinetobacter phage Ac42	0	0	0	0	0	0	0	0	viruses
Acinetobacter phage Acj61	0	0	0	0	0	0	0	0	viruses
Acinetobacter phage Acj9	0	0	0	0	0	0	0	0	viruses
Adoxophyes honmai NPV ADN001	0	0	0	0	0	0	0	0	viruses
Adoxophyes orana granulovirus	0	0	0	0	0	0	0	0	viruses
Adoxophyes orana nucleopolyhedrovirus	0	0	0	0	0	0	0	0	viruses
Aeromonas phage 25	0	0	0	0	0	0	0	0	viruses
Aeromonas phage 65	0	0	0	0	0	0	0	0	viruses
Aeromonas phage PX29	0	0	0	0	0	0	0	0	viruses
Agrotis ipsilon multiple nucleopolyhedrovirus Illinois	0	0	0	0	0	0	0	0	viruses
Agrotis segetum granulovirus	0	0	0	0	0	0	0	0	viruses
Agrotis segetum nucleopolyhedrovirus	0	0	0	0	0	0	0	0	viruses
Apocheima cinerarium nucleopolyhedrovirus	0	0	0	0	0	0	0	0	viruses
Autographa californica nucleopolyhedrovirus	0	0	0	0	0	0	0	0	viruses
Bathycoccus sp. RCC1105 virus BpV1	0	0	0	0	0	0	0	0	viruses
Bathycoccus sp. RCC1105 virus BpV2	0	0	0	0	0	0	0	0	viruses
Bombyx mandarina nucleopolyhedrovirus	0	0	0	0	0	0	0	0	viruses
Burkholderia ambifaria phage BcepF1	0	0	1	0	0	0	0	0	viruses
Cafeteria roenbergensis virus BV-PW1	0	0	0	0	0	0	0	0	viruses
Chlorella virus ATCV-1	0	0	0	0	0	0	0	0	viruses
Choristoneura fumiferana DEF MNPV	0	0	0	0	0	0	0	0	viruses
Choristoneura occidentalis granulovirus	0	0	0	0	0	0	0	0	viruses
Chrysodeixis chalcites nucleopolyhedrovirus	0	0	0	0	0	0	0	0	viruses
Clostridium phage CpV1	0	0	0	0	0	0	0	0	viruses
Cryptophlebia leucotreta granulovirus	0	0	0	0	0	0	0	0	viruses
Cydia pomonella granulovirus	0	0	0	0	0	0	0	0	viruses
Ectocarpus siliculosus virus 1	0	0	0	0	0	0	0	0	viruses
Emiliania huxleyi virus sp. 86	0	0	0	0	0	0	0	0	viruses
Enterobacteria phage AR1	0	0	0	0	0	0	0	0	viruses
Enterobacteria phage CC31	0	0	0	0	0	0	0	0	viruses
Enterobacteria phage P22 ATCC 19585-B1	0	0	0	0	0	0	0	0	viruses
Enterobacteria phage RB14	0	0	0	0	0	0	0	0	viruses
Enterobacteria phage RB51	0	0	0	0	0	0	0	0	viruses
Enterobacteria phage T4T	0	0	0	0	0	0	0	0	viruses
Enterobacteria phage vB EcoM-VR7	0	0	0	0	0	0	0	0	viruses
Epiphyas postvittana NPV	0	0	0	0	0	0	0	0	viruses
Erwinia phage phiEa100	0	0	0	0	0	0	0	0	viruses
Erwinia phage phiEa104	0	0	0	0	0	0	0	0	viruses
Erwinia phage phiEa1H	0	0	0	0	0	0	0	0	viruses
Euproctis pseudoconspersa nucleopolyhedrovirus Hangzhou	0	0	0	0	0	0	0	0	viruses
Glyptapanteles indiensis bracovirus	0	0	0	0	0	0	0	0	viruses
Helicoverpa armigera granulovirus	0	0	0	0	0	0	0	0	viruses
Helicoverpa armigera multiple nucleopolyhedrovirus	0	0	0	0	0	0	0	0	viruses
Helicoverpa armigera NPV NNg1	0	0	0	0	0	0	0	0	viruses
Helicoverpa armigera nucleopolyhedrovirus G4	0	0	0	0	0	0	0	0	viruses
Helicoverpa zea SNPV	0	0	0	0	0	0	0	0	viruses
Hyphantria cunea nucleopolyhedrovirus	0	0	0	0	0	0	0	0	viruses
Lactobacillus phage Lb338-1	0	0	0	1	0	0	0	0	viruses
Lausannevirus	0	0	0	0	0	0	0	0	viruses
Leucania separata nuclear polyhedrosis virus AH1	0	0	0	0	0	0	0	0	viruses
Lymantria dispar MNPV	0	0	0	0	0	0	0	0	viruses
Lymantria xylina MNPV	0	0	0	0	0	0	0	0	viruses
Mamestra configurata NPV-A	0	0	0	0	0	0	0	0	viruses
Mamestra configurata NPV-B	0	0	0	0	0	0	0	0	viruses
Marseillevirus T19	0	0	0	0	0	0	0	0	viruses
Maruca vitrata MNPV	0	0	0	0	0	0	0	0	viruses
Micromonas sp. RCC1109 virus MpV1	0	0	0	0	0	0	0	0	viruses
Organic Lake phycodnavirus 1	0	0	0	0	0	0	0	0	viruses
Organic Lake phycodnavirus 2	0	0	0	0	0	0	0	0	viruses
Orgyia leucostigma NPV	0	0	0	0	0	0	0	0	viruses
Orgyia pseudotsugata MNPV	0	0	0	0	0	0	0	0	viruses
Ostreococcus lucimarinus virus OlV1	0	0	0	0	0	0	0	0	viruses
Ostreococcus tauri virus 1	0	0	0	0	0	0	0	0	viruses
Ostreococcus tauri virus 2	0	0	0	0	0	0	0	0	viruses
Ostreococcus virus OsV5	0	0	0	0	0	0	0	0	viruses
Paramecium bursaria Chlorella virus 1	0	0	0	0	0	0	0	0	viruses
Paramecium bursaria Chlorella virus AR158	0	0	0	0	0	0	0	0	viruses
Paramecium bursaria Chlorella virus FR483	0	0	0	0	0	0	0	0	viruses
Paramecium bursaria chlorella virus MT325	0	0	0	0	0	0	0	0	viruses
Paramecium bursaria Chlorella virus NY2A	0	0	0	0	0	0	0	0	viruses
Phthorimaea operculella granulovirus	0	0	0	0	0	0	0	0	viruses
Plutella xylostella granulovirus K1	0	0	0	0	0	0	0	0	viruses
Plutella xylostella multiple nucleopolyhedrovirus	0	0	0	0	0	0	0	0	viruses
Prochlorococcus phage P-RSM4 9303-10a	0	0	0	0	0	0	0	0	viruses
Prochlorococcus phage P-SSM2	0	0	0	0	0	0	0	0	viruses
Pseudaletia unipuncta granulovirus	0	0	0	0	0	0	0	0	viruses
Pseudomonas phage JG024	0	0	1	0	0	0	0	0	viruses
Rachiplusia ou MNPV	0	0	0	0	0	0	0	0	viruses
Salmonella phage SE1	0	0	0	0	0	0	0	0	viruses
Shigella phage SP18	0	0	0	0	0	0	0	0	viruses
Soft-shelled turtle iridovirus	0	0	0	0	0	0	0	0	viruses
Spodoptera exigua MNPV	0	0	0	0	0	0	0	0	viruses
Spodoptera frugiperda MNPV 3AP2	0	0	0	0	0	0	0	0	viruses
Spodoptera litura NPV G2	0	0	0	0	0	0	0	0	viruses
Spodoptera litura nucleopolyhedrovirus II	0	0	0	0	0	0	0	0	viruses
Sulfolobus islandicus filamentous virus	0	0	0	0	0	0	0	0	viruses
Sulfolobus islandicus rod-shaped virus 1	0	0	0	0	0	0	0	0	viruses
Sulfolobus islandicus rod-shaped virus 2 HVE10/4	0	0	0	0	0	0	0	0	viruses
Sulfolobus islandicus rudivirus 1 variant XX	0	0	0	0	0	0	0	0	viruses
Synechococcus phage S-SM1 6501-1	0	0	0	0	0	0	0	0	viruses
Synechococcus phage S-SM2 8017-1	0	0	0	0	0	0	0	0	viruses
Synechococcus phage S-SSM7 8109-3	0	0	0	0	0	0	0	0	viruses
Trichoplusia ni SNPV	0	0	0	0	0	0	0	0	viruses
Xestia c-nigrum granulovirus	0	0	0	0	0	0	0	0	viruses
