# Supplementary material for: Peptidoglycan: a post-genomic analysis
Source: BMC Microbiol. 2012 Dec 18;12:294. doi: 10.1186/1471-2180-12-294 (PMC3541169; doi:10.1186/1471-2180-12-294)
Supplement: Additional file 2 — Results of genomes analysis for 1398 bacteria strains. The 1114 strains used for tree construction were highlighted in grey. PG=peptidoglycan; Set= peptidoglycan metabolism module; ND= not determined; + = presence; -= absence. [file 1471-2180-12-294-S2.xlsx]

## Sheet: Feuil1
Additional file n°2: Results of genomes analysis for 1398 bacteria strains. The 1114 strains used for tree construction were highlighted in grey. PG=peptidoglycan; Set= peptidoglycan metabolism module; ND= not determined; + = presence; -= absence.
	Number of genes								Presence		phylum
	GT28	GT51	GH23	GH25	GH73	GH102	GH103	GH104	Set	PG
Acaryochloris marina MBIC11017	1	5	1	0	0	1	0	1	+	+	Cyanobacteria
Acetobacter pasteurianus IFO 3283 01	1	1	6	0	0	0	1	0	+	+	Proteobacteria
Acetobacter pasteurianus IFO 3283 01 42C	1	1	6	0	0	0	1	0	+	+	Proteobacteria
Acetobacter pasteurianus IFO 3283 03	1	1	6	0	0	0	1	0	+	+	Proteobacteria
Acetobacter pasteurianus IFO 3283 07	1	1	6	0	0	0	1	0	+	+	Proteobacteria
Acetobacter pasteurianus IFO 3283 12	1	1	6	0	0	0	1	0	+	+	Proteobacteria
Acetobacter pasteurianus IFO 3283 22	1	1	6	0	0	0	1	0	+	+	Proteobacteria
Acetobacter pasteurianus IFO 3283 26	1	1	6	0	0	0	1	0	+	+	Proteobacteria
Acetobacter pasteurianus IFO 3283 32	1	1	6	0	0	0	1	0	+	+	Proteobacteria
Acetohalobium arabaticum DSM 5501	1	1	1	0	0	0	0	0	+	+	Firmicutes
Acholeplasma laidlawii PG8A	0	0	0	0	0	0	0	0	-	-	Tenericutes
Achromobacter xylosoxidans A8	1	4	8	0	1	1	3	0	+	ND	Proteobacteria
Acidaminococcus fermentans DSM 20731	1	2	1	0	1	0	0	0	+	+	Firmicutes
Acidimicrobium ferrooxidans DSM 10331	2	0	2	0	0	0	0	0	-	ND	Actinobacteria
Acidiphilium cryptum JF5	1	1	6	0	0	1	1	0	+	ND	Proteobacteria
Acidiphilium multivorum AIU301	1	1	9	0	0	1	1	0	+	ND	Proteobacteria
Acidithiobacillus ferrooxidans ATCC 23270	1	2	6	0	0	0	1	0	+	+	Proteobacteria
Acidobacterium capsulatum ATCC 51196	1	3	2	0	2	0	0	0	+	ND	Fibrobacteres/Acidobacteria
Acidobacterium sp. MP5ACTX9	1	2	3	0	0	0	0	0	+	ND	Fibrobacteres/Acidobacteria
Acidothermus cellulolyticus 11B ATCC 43068	1	2	2	0	0	0	0	0	+	+	Actinobacteria
Acidovorax avenae subsp. avenae ATCC 19860	1	4	6	0	1	1	2	0	+	ND	Proteobacteria
Acidovorax avenae subsp. citrulli AAC00 1	1	4	8	0	1	1	2	0	+	ND	Proteobacteria
Acidovorax sp. JS42	2	4	10	0	1	1	2	0	+	ND	Proteobacteria
Acinetobacter baumannii 1656 2	1	3	7	1	0	0	2	0	+	+	Proteobacteria
Acinetobacter baumannii AB0057	1	2	5	0	0	0	2	0	+	+	Proteobacteria
Acinetobacter baumannii AB307 0294	1	3	5	1	0	0	2	0	+	+	Proteobacteria
Acinetobacter baumannii ACICU	1	3	8	1	0	0	2	0	+	+	Proteobacteria
Acinetobacter baumannii ATCC 17978	1	3	5	1	0	0	2	0	+	+	Proteobacteria
Acinetobacter baumannii TCDC AB0715	1	3	8	1	0	0	2	0	+	+	Proteobacteria
Acinetobacter calcoaceticus PHEA 2	1	3	5	1	0	0	2	0	+	+	Proteobacteria
Acinetobacter sp. ADP1	1	3	5	1	0	0	2	0	+	+	Proteobacteria
Acinetobacter sp. DR1	1	3	5	1	0	0	2	0	+	+	Proteobacteria
Actinobacillus pleuropneumoniae L20	1	3	3	0	0	1	1	0	+	+	Proteobacteria
Actinobacillus pleuropneumoniae serovar 3 str. JL03	1	3	3	0	0	1	1	0	+	+	Proteobacteria
Actinobacillus pleuropneumoniae serovar 7 str. AP76	1	3	3	0	0	1	1	0	+	+	Proteobacteria
Actinobacillus succinogenes 130Z	1	3	3	0	0	1	1	0	+	+	Proteobacteria
Actinosynnema mirum DSM 43827	1	3	7	5	0	0	0	0	+	+	Actinobacteria
Aerococcus urinae ACS 120 V Col10a	1	3	0	0	2	0	0	0	+	+	Firmicutes
Aeromonas hydrophila subsp. hydrophila ATCC 7966	1	4	9	0	1	1	3	0	+	+	Proteobacteria
Aeromonas salmonicida subsp. salmonicida A449	1	4	11	0	1	1	2	2	+	+	Proteobacteria
Aeromonas veronii B565	1	4	8	0	1	1	2	0	+	+	Proteobacteria
Aggregatibacter actinomycetemcomitans D11S 1	1	4	4	0	0	1	1	0	+	+	Proteobacteria
Agrobacterium radiobacter K84	1	5	8	3	0	1	4	0	+	+	Proteobacteria
Agrobacterium sp. H13 3	1	5	7	2	0	1	4	0	+	+	Proteobacteria
Agrobacterium tumefaciens str. C58	1	5	8	2	0	1	4	0	+	+	Proteobacteria
Agrobacterium vitis S4	1	5	8	1	0	1	4	0	+	+	Proteobacteria
Akkermansia muciniphila ATCC BAA 835	2	3	0	0	0	0	0	0	-	+	Verrucomicrobia
Alcanivorax borkumensis SK2	1	5	6	0	0	0	2	0	+	+	Proteobacteria
Alicycliphilus denitrificans BC	1	4	10	0	1	1	2	0	+	ND	Proteobacteria
Alicycliphilus denitrificans K601	1	4	11	0	1	1	2	0	+	ND	Proteobacteria
Alicyclobacillus acidocaldarius subsp. acidocaldarius DSM 446	3	4	5	0	1	0	0	0	+	+	Firmicutes
Aliivibrio salmonicida LFI1238	1	2	10	0	3	1	1	0	+	ND	Proteobacteria
Alistipes shahii WAL 8301	1	2	2	0	1	0	0	0	+	ND	Bacteroides/Chlorobi
Alkalilimnicola ehrlichei MLHE 1	1	2	7	0	1	0	2	0	+	ND	Proteobacteria
Alkaliphilus metalliredigens QYMF	1	2	3	0	0	0	0	0	+	ND	Firmicutes
Alkaliphilus oremlandii OhILAs	2	1	1	1	0	0	0	0	+	ND	Firmicutes
Allochromatium vinosum DSM 180	1	5	6	0	1	0	1	0	+	ND	Proteobacteria
Alteromonas macleodii Deep ecotype	1	2	4	0	2	0	2	0	+	ND	Proteobacteria
Aminobacterium colombiense DSM 12261	2	2	3	0	0	0	0	0	+	+	Synergistetes
Ammonifex degensii KC4	2	2	2	0	0	0	0	0	+	+	Firmicutes
Amycolatopsis mediterranei U32	1	4	10	6	1	0	0	0	+	+	Actinobacteria
Anabaena variabilis ATCC 29413	1	4	1	0	1	2	0	2	+	ND	Cyanobacteria
Anaerocellum thermophilum DSM 6725	2	1	2	0	0	0	0	0	+	+	Firmicutes
Anaerococcus prevotii DSM 20548	1	1	1	1	1	0	0	0	+	+	Firmicutes
Anaerolinea thermophila UNI 1	3	2	2	0	0	0	0	0	+	+	Chloroflexi
Anaeromyxobacter dehalogenans 2CP 1	1	5	6	0	0	1	0	0	+	ND	Proteobacteria
Anaeromyxobacter dehalogenans 2CP C	1	5	6	0	0	1	0	0	+	ND	Proteobacteria
Anaeromyxobacter sp. Fw109 5	1	4	6	0	0	1	0	0	+	ND	Proteobacteria
Anaeromyxobacter sp. K	1	5	5	0	0	1	0	0	+	ND	Proteobacteria
Anaplasma centrale str. Israel	1	0	1	0	0	0	0	0	-	-	Proteobacteria
Anaplasma marginale str. Florida	1	0	1	0	0	0	0	0	-	-	Proteobacteria
Anaplasma marginale str. St. Maries	1	0	1	0	0	0	0	0	-	-	Proteobacteria
Anaplasma phagocytophilum HZ	0	0	0	0	0	0	0	0	-	-	Proteobacteria
Anoxybacillus flavithermus WK1	2	3	1	0	0	0	0	0	+	+	Firmicutes
Aquifex aeolicus VF5	1	1	3	0	0	0	0	0	+	+	Aquificae
Arcanobacterium haemolyticum DSM 20595	1	2	2	0	0	0	0	0	+	+	Actinobacteria
Arcobacter butzleri RM4018	1	1	2	0	0	1	0	0	+	ND	Proteobacteria
Arcobacter nitrofigilis DSM 7299	1	1	3	0	1	1	1	0	+	ND	Proteobacteria
Aromatoleum aromaticum EbN1	2	2	10	0	0	1	2	0	+	ND	Proteobacteria
Arsenophonus nasoniae	1	3	11	0	2	0	1	0	+	ND	Proteobacteria
Arthrobacter arilaitensis	1	1	4	0	0	0	0	0	+	+	Actinobacteria
Arthrobacter aurescens TC1	2	2	3	2	0	0	0	0	+	+	Actinobacteria
Arthrobacter chlorophenolicus A6	1	3	3	1	1	0	0	0	+	+	Actinobacteria
Arthrobacter phenanthrenivorans Sphe3	1	2	3	1	0	0	0	0	+	+	Actinobacteria
Arthrobacter sp. FB24	1	2	4	1	0	0	0	0	+	+	Actinobacteria
Arthrospira platensis NIES 39	1	4	1	1	1	0	0	1	+	+	Cyanobacteria
Asticcacaulis excentricus CB 48 CS 48	1	4	6	0	0	1	1	0	+	+	Proteobacteria
Atopobium parvulum DSM 20469	1	1	0	1	0	0	0	0	+	+	Actinobacteria
Azoarcus sp. BH72	1	2	8	0	1	1	2	0	+	ND	Proteobacteria
Azorhizobium caulinodans ORS 571	1	4	3	0	0	1	3	1	+	ND	Proteobacteria
Azospirillum sp. B510	1	4	13	1	0	2	1	0	+	+	Proteobacteria
Azotobacter vinelandii DJ	1	3	5	0	1	0	2	0	+	+	Proteobacteria
Bacillus amyloliquefaciens DSM7	2	4	6	0	4	0	0	0	+	+	Firmicutes
Bacillus amyloliquefaciens FZB42	2	4	2	0	2	0	0	0	+	+	Firmicutes
Bacillus amyloliquefaciens LL3	2	4	5	0	3	0	0	0	+	+	Firmicutes
Bacillus amyloliquefaciens TA208	2	4	5	0	3	0	0	0	+	+	Firmicutes
Bacillus anthracis CI	3	6	3	3	1	0	0	0	+	+	Firmicutes
Bacillus anthracis str. A0248	3	6	2	3	1	0	0	0	+	+	Firmicutes
Bacillus anthracis str. A2012	3	6	3	3	0	0	0	0	+	+	Firmicutes
Bacillus anthracis str. Ames	3	6	2	3	1	0	0	0	+	+	Firmicutes
Bacillus anthracis str. Ames Ancestor Ames 0581	3	6	3	3	1	0	0	0	+	+	Firmicutes
Bacillus anthracis str. CDC 684	3	6	3	3	1	0	0	0	+	+	Firmicutes
Bacillus anthracis str. Sterne	3	6	1	3	1	0	0	0	+	+	Firmicutes
Bacillus atrophaeus 1942	3	4	4	0	2	0	0	0	+	+	Firmicutes
Bacillus cellulosilyticus DSM 2522	3	5	2	0	1	0	0	0	+	+	Firmicutes
Bacillus cereus 03BB102	4	6	4	3	1	0	0	0	+	+	Firmicutes
Bacillus cereus AH187	3	6	3	2	1	0	0	0	+	+	Firmicutes
Bacillus cereus AH820	3	6	2	4	1	0	0	0	+	+	Firmicutes
Bacillus cereus ATCC 10987	3	6	2	2	1	0	0	0	+	+	Firmicutes
Bacillus cereus ATCC 14579	4	6	3	6	3	0	0	0	+	+	Firmicutes
Bacillus cereus B4264	4	6	2	3	2	0	0	0	+	+	Firmicutes
Bacillus cereus E33L ZK	4	6	2	2	1	0	0	0	+	+	Firmicutes
Bacillus cereus G9842	4	6	5	4	2	0	0	0	+	+	Firmicutes
Bacillus cereus Q1	3	6	1	1	1	0	0	0	+	+	Firmicutes
Bacillus cereus subsp. cytotoxis NVH 391 98	3	6	1	2	2	0	0	0	+	+	Firmicutes
Bacillus clausii KSM K16	1	5	4	0	1	0	0	0	+	+	Firmicutes
Bacillus halodurans C 125	2	4	2	0	0	0	0	0	+	+	Firmicutes
Bacillus licheniformis ATCC 14580	3	4	2	1	2	0	0	0	+	+	Firmicutes
Bacillus megaterium DSM319	4	5	1	3	0	0	0	0	+	+	Firmicutes
Bacillus megaterium QM B1551	4	4	1	3	0	0	0	0	+	+	Firmicutes
Bacillus pseudofirmus OF4	2	6	6	0	1	0	0	0	+	+	Firmicutes
Bacillus pumilus SAFR 032	2	4	3	0	1	0	0	0	+	+	Firmicutes
Bacillus selenitireducens MLS10	1	4	3	0	1	0	0	0	+	+	Firmicutes
Bacillus subtilis BSn5	3	4	5	0	2	0	0	0	+	+	Firmicutes
Bacillus subtilis subsp. natto BEST195	3	4	5	1	2	0	0	0	+	+	Firmicutes
Bacillus subtilis subsp. spizizenii str. W23	3	4	3	0	2	0	0	0	+	+	Firmicutes
Bacillus subtilis subsp. subtilis str. 168	3	4	4	0	2	0	0	0	+	+	Firmicutes
Bacillus thuringiensis BMB171	4	6	4	4	2	0	0	0	+	+	Firmicutes
Bacillus thuringiensis serovar chinensis CT 43	5	6	2	5	1	0	0	0	+	+	Firmicutes
Bacillus thuringiensis serovar finitimus YBT 020	4	6	2	3	1	0	0	0	+	+	Firmicutes
Bacillus thuringiensis serovar konkukian str. 97 27	3	6	2	2	1	0	0	0	+	+	Firmicutes
Bacillus thuringiensis str. Al Hakam	4	6	1	2	1	0	0	0	+	+	Firmicutes
Bacillus tusciae DSM 2912	3	3	2	0	1	0	0	0	+	+	Firmicutes
Bacillus weihenstephanensis KBAB4	4	7	3	3	1	0	0	0	+	+	Firmicutes
Bacteriodes xylanisolvens XB1A	1	4	3	0	1	0	0	0	+	+	Bacteroides/Chlorobi
Bacteriovorax marinus SJ	1	3	6	1	0	0	0	0	+	ND	Proteobacteria
Bacteroides fragilis 638R	1	4	3	1	1	0	0	0	+	+	Bacteroides/Chlorobi
Bacteroides fragilis NCTC 9343 ATCC 25285	1	4	3	1	1	0	0	0	+	+	Bacteroides/Chlorobi
Bacteroides fragilis YCH46	1	4	3	1	2	0	0	0	+	+	Bacteroides/Chlorobi
Bacteroides helcogenes P 36 108 ATCC 35417	1	4	4	1	1	0	0	0	+	+	Bacteroides/Chlorobi
Bacteroides salanitronis DSM 18170	1	2	3	1	3	0	0	0	+	+	Bacteroides/Chlorobi
Bacteroides thetaiotaomicron VPI 5482	1	4	3	1	1	0	0	0	+	+	Bacteroides/Chlorobi
Bacteroides vulgatus ATCC 8482	1	2	3	1	1	0	0	0	+	+	Bacteroides/Chlorobi
Bartonella bacilliformis KC583 ATCC 35685	1	2	3	0	0	0	1	0	+	+	Proteobacteria
Bartonella clarridgeiae 73	1	3	4	0	0	0	1	0	+	+	Proteobacteria
Bartonella grahamii as4aup	1	2	5	0	0	0	1	0	+	+	Proteobacteria
Bartonella henselae str. Houston 1	1	2	3	0	0	0	0	0	+	+	Proteobacteria
Bartonella quintana str. Toulouse	1	2	2	0	0	0	0	0	+	+	Proteobacteria
Bartonella rochalimae ATCC BAA 1498	1	3	4	0	0	0	1	0	+	+	Proteobacteria
Bartonella schoenbuchensis R1	1	1	5	0	0	0	1	0	+	+	Proteobacteria
Bartonella sp. 1 1C	1	3	4	0	0	0	1	0	+	+	Proteobacteria
Bartonella sp. AR 15 3	1	3	5	0	0	0	1	0	+	+	Proteobacteria
Bartonella tribocorum CIP 105476 type strain 506	1	2	6	0	0	0	1	0	+	+	Proteobacteria
Baumannia cicadellinicola str. Hc Homalodisca coagulata	1	0	1	0	0	0	0	0	-	ND	Proteobacteria
Bdellovibrio bacteriovorus HD100	1	5	9	0	0	0	0	0	+	+	Proteobacteria
Beijerinckia indica subsp. indica ATCC 9039	1	5	5	1	0	1	3	0	+	ND	Proteobacteria
Beutenbergia cavernae DSM 12333	1	2	1	0	0	0	0	0	+	+	Actinobacteria
Bifidobacterium adolescentis ATCC 15703	1	2	3	1	0	0	0	0	+	+	Actinobacteria
Bifidobacterium animalis subsp. lactis AD011	1	1	2	2	0	0	0	0	+	+	Actinobacteria
Bifidobacterium animalis subsp. lactis Bb12	0	2	2	2	0	0	0	0	-	+	Actinobacteria
Bifidobacterium animalis subsp. lactis Bl 04 ATCC SD5219	1	2	2	2	0	0	0	0	+	+	Actinobacteria
Bifidobacterium animalis subsp. lactis DSM 10140	1	2	2	2	0	0	0	0	+	+	Actinobacteria
Bifidobacterium animalis subsp. lactis V9	1	2	2	2	0	0	0	0	+	+	Actinobacteria
Bifidobacterium bifidum PRL2010	1	2	2	2	0	0	0	0	+	+	Actinobacteria
Bifidobacterium bifidum S17	1	2	2	1	0	0	0	0	+	+	Actinobacteria
Bifidobacterium dentium Bd1	1	2	3	2	0	0	0	0	+	+	Actinobacteria
Bifidobacterium longum DJO10A	1	2	3	0	0	0	0	0	+	+	Actinobacteria
Bifidobacterium longum NCC2705	1	2	3	0	0	0	0	0	+	+	Actinobacteria
Bifidobacterium longum subsp. infantis 157F	1	2	1	1	0	0	0	0	+	+	Actinobacteria
Bifidobacterium longum subsp. infantis ATCC 15697	1	2	2	4	0	0	0	0	+	+	Actinobacteria
Bifidobacterium longum subsp. infantis JCM 1222	1	2	2	4	0	0	0	0	+	+	Actinobacteria
Bifidobacterium longum subsp. longum BBMN68	1	2	2	1	0	0	0	0	+	+	Actinobacteria
Bifidobacterium longum subsp. longum F8	1	1	3	1	0	0	0	0	+	+	Actinobacteria
Bifidobacterium longum subsp. longum JCM 1217	1	2	2	1	0	0	0	0	+	+	Actinobacteria
Bifidobacterium longum subsp. longum JDM301	1	2	2	0	0	0	0	0	+	+	Actinobacteria
Bifidobacterium pseudocatenulatum D2CA	1	2	1	1	0	0	0	0	+	+	Actinobacteria
Blattabacterium sp. Blattella germanica str. Bge Alboraia	1	1	1	0	1	0	0	0	+	+	Bacteroides/Chlorobi
Blattabacterium sp. Periplaneta americana str. BPLAN	1	1	1	0	1	0	0	0	+	+	Bacteroides/Chlorobi
Bordetella avium 197N	1	4	3	0	1	1	2	0	+	+	Proteobacteria
Bordetella bronchiseptica RB50	1	4	5	0	1	1	2	0	+	+	Proteobacteria
Bordetella parapertussis 12822	1	4	4	0	1	1	2	0	+	+	Proteobacteria
Bordetella pertussis Tohama I	1	4	4	0	1	1	2	0	+	+	Proteobacteria
Bordetella petrii DSM 12804	1	4	11	0	1	1	2	0	+	+	Proteobacteria
Borrelia afzelii Pko	1	1	1	0	1	0	0	0	+	+	Spirochaetes
Borrelia burgdorferi B31	1	1	1	0	1	0	0	0	+	+	Spirochaetes
Borrelia burgdorferi JD1	1	1	1	0	1	0	0	0	+	+	Spirochaetes
Borrelia burgdorferi N40	1	1	1	0	1	0	0	0	+	+	Spirochaetes
Borrelia burgdorferi ZS7	1	1	1	0	1	0	0	0	+	+	Spirochaetes
Borrelia duttonii Ly	1	1	1	0	1	0	0	0	+	+	Spirochaetes
Borrelia garinii Pbi	1	1	1	0	1	0	0	0	+	+	Spirochaetes
Borrelia hermsii DAH	1	1	1	0	1	0	0	0	+	+	Spirochaetes
Borrelia recurrentis A1	1	1	1	0	1	0	0	0	+	+	Spirochaetes
Borrelia turicatae 91E135	1	1	1	0	0	0	0	0	+	+	Spirochaetes
Brachybacterium faecium DSM 4810	1	2	2	2	0	0	0	0	+	+	Actinobacteria
Brachyspira hyodysenteriae WA1 ATCC 49526	2	3	5	0	0	0	0	0	+	+	Spirochaetes
Brachyspira murdochii DSM 12563	3	3	4	0	0	0	0	0	+	+	Spirochaetes
Brachyspira pilosicoli 95/1000	2	3	4	0	0	0	0	0	+	+	Spirochaetes
Bradyrhizobium japonicum USDA 110	1	5	8	0	0	1	7	0	+	ND	Proteobacteria
Bradyrhizobium sp. BTAi1	1	5	8	0	0	1	7	0	+	ND	Proteobacteria
Bradyrhizobium sp. ORS278	1	6	5	0	0	1	7	0	+	ND	Proteobacteria
Brevibacillus brevis NBRC 100599	4	4	3	0	2	0	0	0	+	+	Firmicutes
Brevundimonas subvibrioides ATCC 15264	1	3	3	0	0	1	1	0	+	+	Proteobacteria
Brucella abortus bv. 1 str. 9 941	1	4	7	1	1	1	4	0	+	+	Proteobacteria
Brucella abortus S19	1	4	7	2	1	1	4	0	+	+	Proteobacteria
Brucella canis ATCC 23365	1	4	6	2	0	1	3	0	+	+	Proteobacteria
Brucella melitensis 16M	1	4	7	2	1	1	4	0	+	+	Proteobacteria
Brucella melitensis ATCC 23457	1	4	6	1	0	1	4	0	+	+	Proteobacteria
Brucella melitensis biovar Abortus 2308	1	4	5	1	1	1	4	0	+	+	Proteobacteria
Brucella melitensis M28	1	4	7	3	1	1	4	0	+	+	Proteobacteria
Brucella melitensis M5 90	1	4	7	3	1	1	4	0	+	+	Proteobacteria
Brucella microti CCM 4915	1	4	7	2	0	1	4	0	+	+	Proteobacteria
Brucella ovis ATCC 25840	1	4	5	2	0	1	4	0	+	+	Proteobacteria
Brucella suis 1330	1	4	6	2	0	1	3	0	+	+	Proteobacteria
Brucella suis ATCC 23445	1	4	6	2	1	1	3	0	+	+	Proteobacteria
Buchnera aphidicola str. 5A Acyrthosiphon pisum	1	1	1	0	0	1	0	0	+	ND	Proteobacteria
Buchnera aphidicola str. APS Acyrthosiphon pisum Tokyo1998	1	1	1	0	0	1	0	0	+	ND	Proteobacteria
Buchnera aphidicola str. Bp Baizongia pistaciae	1	1	1	0	0	0	0	0	+	ND	Proteobacteria
Buchnera aphidicola str. Sg Schizaphis graminum	1	0	0	0	0	1	0	0	-	ND	Proteobacteria
Buchnera aphidicola str. Tuc7 Acyrthosiphon pisum	1	1	1	0	0	1	0	0	+	ND	Proteobacteria
Burkholderia ambifaria AMMD	1	7	10	0	1	1	1	1	+	+	Proteobacteria
Burkholderia ambifaria MC40 6	1	7	10	0	1	1	1	0	+	+	Proteobacteria
Burkholderia cenocepacia AU 1054	1	8	8	0	1	1	1	0	+	+	Proteobacteria
Burkholderia cenocepacia HI2424	1	8	9	0	1	1	1	0	+	+	Proteobacteria
Burkholderia cenocepacia J2315	1	7	11	0	2	1	1	1	+	+	Proteobacteria
Burkholderia cenocepacia MC0 3	1	3	5	0	1	1	1	0	+	+	Proteobacteria
Burkholderia gladioli BSR3	1	6	13	0	3	1	1	0	+	+	Proteobacteria
Burkholderia glumae BGR1	1	5	9	0	3	1	1	0	+	+	Proteobacteria
Burkholderia mallei ATCC 23344	1	6	5	0	1	1	1	0	+	+	Proteobacteria
Burkholderia mallei NCTC 10229	1	6	5	0	1	1	1	0	+	+	Proteobacteria
Burkholderia mallei NCTC 10247	1	6	5	0	1	1	1	0	+	+	Proteobacteria
Burkholderia mallei SAVP1	1	5	4	0	1	2	1	0	+	+	Proteobacteria
Burkholderia multivorans ATCC 17616	1	7	11	0	1	1	1	0	+	+	Proteobacteria
Burkholderia phymatum STM815	1	5	9	0	1	1	1	0	+	+	Proteobacteria
Burkholderia phytofirmans PsJN	1	4	10	0	1	1	1	0	+	+	Proteobacteria
Burkholderia pseudomallei 1106a	1	6	5	0	1	1	1	0	+	+	Proteobacteria
Burkholderia pseudomallei 1710b	1	6	5	0	1	1	1	0	+	+	Proteobacteria
Burkholderia pseudomallei 668	1	6	5	0	2	1	1	0	+	+	Proteobacteria
Burkholderia pseudomallei K96243	1	6	5	0	1	1	1	0	+	+	Proteobacteria
Burkholderia pseudomallei MSHR346	1	3	4	0	1	1	1	0	+	+	Proteobacteria
Burkholderia rhizoxinica HKI 454	1	3	5	0	0	1	1	0	+	+	Proteobacteria
Burkholderia sp. 383	2	8	9	0	1	1	1	0	+	+	Proteobacteria
Burkholderia sp. CCGE1001	1	4	8	0	1	1	1	1	+	+	Proteobacteria
Burkholderia sp. CCGE1002	1	4	11	0	1	1	1	1	+	+	Proteobacteria
Burkholderia sp. CCGE1003	1	4	7	0	1	1	1	0	+	+	Proteobacteria
Burkholderia thailandensis E264 ATCC 700388	1	6	5	0	2	1	1	0	+	+	Proteobacteria
Burkholderia vietnamiensis G4	1	6	15	0	2	1	1	1	+	+	Proteobacteria
Burkholderia xenovorans LB400	1	4	11	0	1	1	1	0	+	+	Proteobacteria
butyrate producing bacterium SM4/1	1	0	0	0	0	0	0	0	-	ND	Firmicutes
butyrate producing bacterium SSC/2	1	2	3	2	2	0	0	0	+	ND	Firmicutes
Butyrivibrio fibrisolvens 16/4	1	1	0	5	0	0	0	0	+	+	Firmicutes
Butyrivibrio proteoclasticus B316	1	1	0	5	0	0	0	0	+	+	Firmicutes
Caldicellulosiruptor hydrothermalis 108	2	1	2	0	0	0	0	0	+	+	Firmicutes
Caldicellulosiruptor kristjanssonii 177R1B	2	1	2	0	0	0	0	0	+	+	Firmicutes
Caldicellulosiruptor kronotskyensis 2002	2	1	2	0	0	0	0	0	+	+	Firmicutes
Caldicellulosiruptor obsidiansis OB47	2	1	2	0	1	0	0	0	+	+	Firmicutes
Caldicellulosiruptor owensensis OL	2	1	2	0	0	0	0	0	+	+	Firmicutes
Caldicellulosiruptor saccharolyticus DSM 8903	2	2	2	0	0	0	0	0	+	+	Firmicutes
Calditerrivibrio nitroreducens DSM 19672	1	2	5	0	0	0	1	0	+	ND	Deferribacteres
Campylobacter fetus subsp. fetus 82 40	1	1	2	0	1	0	0	0	+	+	Proteobacteria
Campylobacter hominis ATCC BAA 381	1	3	3	0	0	0	0	0	+	+	Proteobacteria
Campylobacter jejuni RM1221	1	1	2	0	1	0	0	0	+	+	Proteobacteria
Campylobacter jejuni subsp. doylei 269.97	1	1	2	0	1	0	0	0	+	+	Proteobacteria
Campylobacter jejuni subsp. jejuni 81116 NCTC 11828	1	1	2	0	1	0	0	0	+	+	Proteobacteria
Campylobacter jejuni subsp. jejuni IA3902	1	1	2	0	1	0	0	0	+	+	Proteobacteria
Campylobacter jejuni subsp. jejuni ICDCCJ07001	1	1	1	0	1	0	0	0	+	+	Proteobacteria
Campylobacter jejuni subsp. jejuni M1	1	1	2	0	1	0	0	0	+	+	Proteobacteria
Campylobacter jejuni subsp. jejuni NCTC 11168	1	1	2	0	1	0	0	0	+	+	Proteobacteria
Campylobacter jejuni subsp. jejuni S3	1	1	2	0	1	0	0	0	+	+	Proteobacteria
Campylobacter lari RM2100 ATCC BAA 1060D	1	2	3	0	1	0	0	0	+	+	Proteobacteria
Candidatus Accumulibacter phosphatis clade IIA str. UW 1	1	3	8	0	1	1	2	0	+	ND	Proteobacteria
Candidatus Amoebophilus asiaticus 5a2	1	1	1	0	0	0	0	0	+	ND	Bacteroides/Chlorobi
Candidatus Azobacteroides pseudotrichonymphae genomovar. CFP2	1	1	0	0	0	0	0	0	-	ND	Bacteroides/Chlorobi
Candidatus Blochmannia floridanus	1	1	1	0	0	0	0	0	+	ND	Proteobacteria
Candidatus Blochmannia pennsylvanicus str. BPEN	1	1	1	0	0	0	0	0	+	ND	Proteobacteria
Candidatus Blochmannia vafer str. BVAF	1	1	1	0	0	0	0	0	+	ND	Proteobacteria
Candidatus Carsonella ruddii PV	0	0	0	0	0	0	0	0	-	ND	Proteobacteria
Candidatus Chloracidobacterium thermophilum	0	0	1	0	0	0	0	0	-	ND	Fibrobacteres/Acidobacteria
Candidatus Cloacamonas acidaminovorans	1	2	1	0	0	0	0	0	+	ND	Unclassified
Candidatus Desulforudis audaxviator MP104C	1	1	2	0	0	0	0	0	+	ND	Firmicutes
Candidatus Hamiltonella defensa 5AT Acyrthosiphon pisum T5A	1	1	5	0	0	0	0	0	+	+	Proteobacteria
Candidatus Koribacter versatilis Ellin345	1	3	5	0	1	0	0	0	+	+	Fibrobacteres/Acidobacteria
Candidatus Kuenenia stuttgartiensis	1	0	0	0	0	1	0	0	-	-	Planctomycetes
Candidatus Liberibacter asiaticus str. psy62	1	1	0	0	0	0	1	0	+	+	Proteobacteria
Candidatus Liberibacter solanacearum CLso ZC1	1	1	0	0	0	0	1	0	+	+	Proteobacteria
Candidatus Nitrospira defluvii	1	3	8	0	0	0	0	0	+	ND	Nitrospirae
Candidatus Pelagibacter sp. IMCC9063	1	1	2	0	1	0	1	0	+	ND	Proteobacteria
Candidatus Pelagibacter ubique HTCC1062	1	1	2	0	1	0	1	0	+	ND	Proteobacteria
Candidatus Phytoplasma mali	0	0	0	0	0	0	0	0	-	-	Tenericutes
Candidatus Protochlamydia amoebophila UWE25	1	0	0	0	0	0	0	0	-	-	Chlamydia
Candidatus Puniceispirillum marinum IMCC1322	1	1	3	0	1	0	1	0	+	ND	Proteobacteria
Candidatus Ruthia magnifica str. Cm Calyptogena magnifica	1	1	2	0	0	0	1	0	+	ND	Proteobacteria
Candidatus Vesicomyosocius okutanii HA	1	0	1	0	0	0	1	0	-	ND	Proteobacteria
Capnocytophaga ochracea DSM 7271	1	3	2	1	2	0	0	0	+	+	Bacteroides/Chlorobi
Carboxydothermus hydrogenoformans Z 2901	2	2	3	0	0	0	0	0	+	+	Firmicutes
Carnobacterium sp. 17 4	2	3	0	0	3	0	0	0	+	+	Firmicutes
Catenulispora acidiphila DSM 44928	3	3	4	5	0	0	0	0	+	+	Actinobacteria
Caulobacter crescentus CB15	1	6	4	0	0	1	1	0	+	+	Proteobacteria
Caulobacter crescentus NA1000	1	6	4	0	0	1	1	0	+	+	Proteobacteria
Caulobacter segnis ATCC 21756	1	5	4	0	0	0	1	0	+	+	Proteobacteria
Caulobacter sp. K31	1	7	6	0	0	1	1	0	+	+	Proteobacteria
Cellulomonas flavigena DSM 20109	1	2	2	0	0	0	0	0	+	+	Actinobacteria
Cellulophaga algicola DSM 14237	1	4	2	0	1	0	0	0	+	ND	Bacteroides/Chlorobi
Cellulophaga lytica DSM 7489	1	3	2	0	1	0	0	0	+	ND	Bacteroides/Chlorobi
Cellvibrio japonicus Ueda107	1	4	5	0	2	0	2	0	+	ND	Proteobacteria
Chitinophaga pinensis DSM 2588	1	3	2	1	2	0	0	0	+	ND	Bacteroides/Chlorobi
Chlamydia muridarum	1	0	0	0	0	0	0	0	-	-	Chlamydia
Chlamydia trachomatis 434/Bu	1	0	0	0	0	0	0	0	-	-	Chlamydia
Chlamydia trachomatis A/HAR 13	1	0	0	0	0	0	0	0	-	-	Chlamydia
Chlamydia trachomatis D/UW 3/CX	1	0	0	0	0	0	0	0	-	-	Chlamydia
Chlamydia trachomatis D EC	1	0	0	0	0	0	0	0	-	-	Chlamydia
Chlamydia trachomatis D LC	1	0	0	0	0	0	0	0	-	-	Chlamydia
Chlamydia trachomatis E/11023	1	0	0	0	0	0	0	0	-	-	Chlamydia
Chlamydia trachomatis E/150	1	0	0	0	0	0	0	0	-	-	Chlamydia
Chlamydia trachomatis G/11074	1	0	0	0	0	0	0	0	-	-	Chlamydia
Chlamydia trachomatis G/11222	1	0	0	0	0	0	0	0	-	-	Chlamydia
Chlamydia trachomatis G/9301	1	0	0	0	0	0	0	0	-	-	Chlamydia
Chlamydia trachomatis G/9768	1	0	0	0	0	0	0	0	-	-	Chlamydia
Chlamydia trachomatis L2b/UCH 1/proctitis	1	0	0	0	0	0	0	0	-	-	Chlamydia
Chlamydia trachomatis Sweden2	1	0	0	0	0	0	0	0	-	-	Chlamydia
Chlamydophila abortus S26/3	1	0	0	0	0	0	0	0	-	-	Chlamydia
Chlamydophila caviae GPIC	1	0	0	0	0	0	0	0	-	-	Chlamydia
Chlamydophila felis Fe/C 56	1	0	0	0	0	0	0	0	-	-	Chlamydia
Chlamydophila pecorum E58	1	0	0	0	0	0	0	0	-	-	Chlamydia
Chlamydophila pneumoniae AR39	1	0	0	0	0	0	0	0	-	-	Chlamydia
Chlamydophila pneumoniae CWL029	1	0	0	0	0	0	0	0	-	-	Chlamydia
Chlamydophila pneumoniae J138	1	0	0	0	0	0	0	0	-	-	Chlamydia
Chlamydophila pneumoniae LPCoLN	1	0	0	0	0	0	0	0	-	-	Chlamydia
Chlamydophila pneumoniae TW 183	1	0	0	0	0	0	0	0	-	-	Chlamydia
Chlamydophila psittaci 6BC	1	0	0	0	0	0	0	0	-	-	Chlamydia
Chlamydophila psittaci RD1	1	0	0	0	0	0	0	0	-	-	Chlamydia
Chlorobaculum parvum NCIB 8327	1	2	1	0	0	0	0	0	+	+	Bacteroides/Chlorobi
Chlorobium chlorochromatii CaD3	1	2	1	0	0	0	0	0	+	+	Bacteroides/Chlorobi
Chlorobium limicola DSM 245	1	2	1	0	0	0	0	0	+	+	Bacteroides/Chlorobi
Pelodictyon luteolum DSM 273	1	2	2	0	0	0	0	0	+	ND	Bacteroides/Chlorobi
Chlorobium phaeobacteroides BS1	1	1	1	0	0	0	0	0	+	+	Bacteroides/Chlorobi
Chlorobium phaeobacteroides DSM 266	1	2	1	0	0	0	0	0	+	+	Bacteroides/Chlorobi
Chlorobium tepidum TLS	1	2	1	0	0	0	0	0	+	+	Bacteroides/Chlorobi
Chloroflexus aggregans DSM 9485	3	2	1	0	0	0	0	0	+	+	Chloroflexi
Chloroflexus aurantiacus J 10 fl	3	2	1	0	0	0	0	0	+	+	Chloroflexi
Chloroflexus sp. Y 400 fl	3	2	1	0	0	0	0	0	+	+	Chloroflexi
Chloroherpeton thalassium ATCC 35110	1	2	3	0	0	0	0	0	+	ND	Bacteroides/Chlorobi
Chromobacterium violaceum ATCC 12472	1	3	6	0	2	1	1	0	+	+	Proteobacteria
Chromohalobacter salexigens DSM 3043	1	2	3	0	2	1	2	0	+	+	Proteobacteria
Citrobacter koseri ATCC BAA 895	1	4	7	0	2	1	1	0	+	+	Proteobacteria
Citrobacter rodentium ICC168	1	3	9	0	1	1	1	0	+	+	Proteobacteria
Clavibacter michiganensis subsp. michiganensis NCPPB 382	1	2	1	0	0	0	0	0	+	+	Actinobacteria
Clavibacter michiganensis subsp. sepedonicus ATCC33113	1	2	1	0	0	0	0	0	+	+	Actinobacteria
Clostridiales genomosp. BVAB3 str. UPII9 5	1	1	1	0	2	0	0	0	+	ND	Firmicutes
Clostridium acetobutylicum ATCC 824	2	2	3	4	1	0	0	0	+	+	Firmicutes
Clostridium acetobutylicum EA 2018	2	2	3	4	1	0	0	0	+	+	Firmicutes
Clostridium beijerinckii NCIMB 8052	2	1	3	7	1	0	0	0	+	+	Firmicutes
Clostridium botulinum A str. ATCC 19397	2	1	3	1	2	0	0	0	+	+	Firmicutes
Clostridium botulinum A str. ATCC 3502	2	1	3	0	1	0	0	0	+	+	Firmicutes
Clostridium botulinum A str. Hall	2	1	3	0	3	0	0	0	+	+	Firmicutes
Clostridium botulinum A2 str. Kyoto	2	1	3	0	2	0	0	0	+	+	Firmicutes
Clostridium botulinum A3 str. Loch Maree	2	2	3	2	2	0	0	0	+	+	Firmicutes
Clostridium botulinum B str. Eklund 17B	2	1	3	3	2	0	0	0	+	+	Firmicutes
Clostridium botulinum B1 str. Okra	2	1	3	0	2	0	0	0	+	+	Firmicutes
Clostridium botulinum Ba4 str. 657	2	2	3	2	2	0	0	0	+	+	Firmicutes
Clostridium botulinum BKT015925	1	1	2	1	4	0	0	0	+	+	Firmicutes
Clostridium botulinum E3 str. Alaska E43	2	1	3	3	3	0	0	0	+	+	Firmicutes
Clostridium botulinum F str. 230613	2	1	3	1	2	0	0	0	+	+	Firmicutes
Clostridium botulinum F str. Langeland	2	1	3	1	2	0	0	0	+	+	Firmicutes
Clostridium botulinum H04402 065	2	1	3	1	3	0	0	0	+	+	Firmicutes
Clostridium cellulolyticum H10	3	1	2	0	1	0	0	0	+	+	Firmicutes
Clostridium cellulovorans 743B	2	1	2	2	2	0	0	0	+	+	Firmicutes
Clostridium difficile 630	4	2	6	0	4	0	0	0	+	+	Firmicutes
Clostridium difficile CD196	4	2	3	0	4	0	0	0	+	+	Firmicutes
Clostridium difficile R20291	4	2	3	0	4	0	0	0	+	+	Firmicutes
Clostridium kluyveri NBRC 12016	3	1	2	3	1	0	0	0	+	+	Firmicutes
Clostridium lentocellum DSM 5427	1	3	0	1	0	0	0	0	+	+	Firmicutes
Clostridium ljungdahlii DSM 13528	3	3	4	1	1	0	0	0	+	+	Firmicutes
Clostridium novyi NT	1	1	2	1	3	0	0	0	+	+	Firmicutes
Clostridium perfringens ATCC 13124	3	1	1	4	2	0	0	0	+	+	Firmicutes
Clostridium perfringens SM101	2	1	1	1	2	0	0	0	+	+	Firmicutes
Clostridium perfringens str. 13	3	1	1	3	2	0	0	0	+	+	Firmicutes
Clostridium phytofermentans ISDg	2	3	0	1	1	0	0	0	+	+	Firmicutes
Clostridium saccharolyticum like K10	1	2	0	0	1	0	0	0	+	+	Firmicutes
Clostridium saccharolyticum WM1	1	3	1	2	1	0	0	0	+	+	Firmicutes
Clostridium sticklandii DSM 519	3	1	2	0	3	0	0	0	+	+	Firmicutes
Clostridium tetani E88 Massachusetts	2	1	2	0	5	0	0	0	+	+	Firmicutes
Clostridium thermocellum ATCC 27405	3	1	2	0	0	0	0	0	+	+	Firmicutes
Clostridium thermocellum DSM 1313	2	1	2	0	0	0	0	0	+	+	Firmicutes
Colwellia psychrerythraea 34H BAA 681	1	3	7	0	4	0	2	0	+	ND	Proteobacteria
Comamonas testosteroni CNB 2	1	4	6	0	1	1	2	1	+	+	Proteobacteria
Conexibacter woesei DSM 14684	2	3	6	0	0	0	0	0	+	+	Actinobacteria
Coprococcus catus GD/7	1	2	4	2	0	0	0	0	+	+	Firmicutes
Coprococcus sp. ART55/1	1	0	0	4	1	0	0	0	-	+	Firmicutes
Coraliomargarita akajimensis DSM 45221	1	0	0	0	0	0	0	0	-	-	Verrucomicrobia
Coriobacterium glomerans PW2	2	1	1	1	0	0	0	0	+	+	Actinobacteria
Corynebacterium aurimucosum ATCC 700975 DSM 44827	1	2	1	2	0	0	0	0	+	+	Actinobacteria
Corynebacterium diphtheriae NCTC 13129	1	2	1	1	0	0	0	0	+	+	Actinobacteria
Corynebacterium efficiens YS 314	1	2	1	0	0	0	0	0	+	+	Actinobacteria
Corynebacterium glutamicum ATCC 13032	1	2	1	0	0	0	0	0	+	+	Actinobacteria
Corynebacterium jeikeium K411 NCTC 11915	1	2	3	1	0	0	0	0	+	+	Actinobacteria
Corynebacterium kroppenstedtii DSM 44385	1	2	3	2	0	0	0	0	+	+	Actinobacteria
Corynebacterium pseudotuberculosis 1002	1	2	3	1	0	0	0	0	+	+	Actinobacteria
Corynebacterium pseudotuberculosis C231	1	2	3	1	0	0	0	0	+	+	Actinobacteria
Corynebacterium pseudotuberculosis FRC41	1	2	3	1	0	0	0	0	+	+	Actinobacteria
Corynebacterium pseudotuberculosis I19	1	2	3	1	0	0	0	0	+	+	Actinobacteria
Corynebacterium urealyticum DSM 7109	1	2	1	1	0	0	0	0	+	+	Actinobacteria
Coxiella burnetii CbuG Q212	1	1	3	0	0	1	2	0	+	+	Proteobacteria
Coxiella burnetii CbuK Q154	1	1	2	0	0	1	2	0	+	+	Proteobacteria
Coxiella burnetii Dugway 5J108 111	1	1	3	0	0	1	2	0	+	+	Proteobacteria
Coxiella burnetii RSA 331	1	1	2	0	0	0	2	0	+	+	Proteobacteria
Coxiella burnetii RSA 493	1	1	3	0	0	1	2	0	+	+	Proteobacteria
Croceibacter atlanticus HTCC2559	1	2	2	0	1	0	0	0	+	ND	Bacteroides/Chlorobi
Cronobacter turicensis	1	4	5	0	2	1	1	0	+	ND	Proteobacteria
Cryptobacterium curtum DSM 15641	2	1	0	2	0	0	0	0	+	+	Actinobacteria
Cupriavidus taiwanensis LMG 19424	1	6	8	0	1	1	1	0	+	+	Proteobacteria
Curvibacter putative symbiont of Hydra magnipapillata	1	4	5	0	1	1	1	0	+	ND	Proteobacteria
cyanobacterium UCYN A	1	1	1	0	0	0	0	0	+	+	Cyanobacteria
Cyanothece sp. ATCC 51142	1	3	1	0	0	1	0	1	+	+	Cyanobacteria
Cyanothece sp. PCC 7424	1	3	1	0	0	1	0	1	+	+	Cyanobacteria
Cyanothece sp. PCC 7425	1	3	1	0	0	1	0	1	+	+	Cyanobacteria
Cyanothece sp. PCC 7822	2	4	1	0	1	1	0	2	+	+	Cyanobacteria
Cyanothece sp. PCC 8801	1	3	1	0	0	1	0	1	+	+	Cyanobacteria
Cyanothece sp. PCC 8802	1	3	1	0	0	1	0	0	+	+	Cyanobacteria
Cytophaga hutchinsonii ATCC 33406	1	6	4	0	1	0	0	0	+	+	Bacteroides/Chlorobi
Dechloromonas aromatica RCB	1	4	9	0	1	1	1	0	+	ND	Proteobacteria
Deferribacter desulfuricans SSM1	2	1	3	0	0	0	1	0	+	+	Deferribacteres
Dehalococcoides ethenogenes 195	0	0	0	1	0	0	0	0	-	-	Chloroflexi
Dehalococcoides sp. BAV1	0	0	0	0	0	0	0	0	-	-	Chloroflexi
Dehalococcoides sp. CBDB1	0	0	0	0	0	0	0	0	-	-	Chloroflexi
Dehalococcoides sp. GT	0	0	0	0	0	0	0	0	-	-	Chloroflexi
Dehalogenimonas lykanthroporepellens BL DC 9	0	0	0	0	0	0	0	0	-	ND	Chloroflexi
Deinococcus deserti VCD115	2	2	0	0	0	0	0	0	-	+	Deinococcus/Thermus
Deinococcus geothermalis DSM 11300	2	3	1	0	0	0	0	0	+	+	Deinococcus/Thermus
Deinococcus maricopensis DSM 21211	2	4	0	0	0	0	0	0	-	+	Deinococcus/Thermus
Deinococcus proteolyticus MRP	2	2	3	0	0	0	0	0	+	+	Deinococcus/Thermus
Deinococcus radiodurans R1	2	2	0	0	0	0	0	0	-	+	Deinococcus/Thermus
Delftia acidovorans SPH 1	1	4	6	0	1	1	2	0	+	ND	Proteobacteria
Denitrovibrio acetiphilus DSM 12809	1	1	4	0	0	0	1	0	+	ND	Deferribacteres
Desulfarculus baarsii DSM 2075	1	2	6	0	0	1	0	0	+	ND	Proteobacteria
Desulfatibacillum alkenivorans AK 01	1	3	6	0	0	1	1	0	+	ND	Proteobacteria
Desulfitobacterium hafniense DCB 2	3	2	2	0	0	0	0	0	+	+	Firmicutes
Desulfitobacterium hafniense Y51	3	2	2	0	0	0	0	0	+	+	Firmicutes
Desulfobacca acetoxidans DSM 11109	1	1	9	0	0	0	1	0	+	ND	Proteobacteria
Desulfobacterium autotrophicum HRM2	1	5	4	0	0	1	1	0	+	ND	Proteobacteria
Desulfobulbus propionicus DSM 2032	1	3	6	0	0	1	1	0	+	ND	Proteobacteria
Desulfococcus oleovorans Hxd3	1	3	5	0	0	0	1	0	+	ND	Proteobacteria
Desulfohalobium retbaense DSM 5692	1	1	4	0	0	1	1	0	+	ND	Proteobacteria
Desulfomicrobium baculatum DSM 4028	1	3	4	0	0	1	0	0	+	ND	Proteobacteria
Desulfotalea psychrophila LSv54	1	2	7	0	1	0	1	0	+	ND	Proteobacteria
Desulfotomaculum acetoxidans DSM 771	2	3	3	0	0	0	0	0	+	+	Firmicutes
Desulfotomaculum reducens MI 1	2	3	4	0	2	0	0	0	+	+	Firmicutes
Desulfovibrio aespoeensis Aspo 2	1	2	3	0	0	2	1	0	+	+	Proteobacteria
Desulfovibrio desulfuricans subsp. desulfuricans str. ATCC 27774	1	2	2	0	0	1	1	0	+	+	Proteobacteria
Desulfovibrio desulfuricans subsp. desulfuricans str. G20	1	3	4	0	0	1	1	0	+	+	Proteobacteria
Desulfovibrio magneticus RS 1	1	2	5	0	0	1	2	0	+	+	Proteobacteria
Desulfovibrio salexigens DSM 2638	1	2	3	0	0	2	1	0	+	+	Proteobacteria
Desulfovibrio vulgaris RCH1	1	2	9	0	0	1	1	0	+	+	Proteobacteria
Desulfovibrio vulgaris str. Miyazaki F	1	2	7	0	0	1	1	0	+	+	Proteobacteria
Desulfovibrio vulgaris subsp. vulgaris DP4	1	2	7	0	0	1	1	0	+	+	Proteobacteria
Desulfovibrio vulgaris subsp. vulgaris str. Hildenborough	1	2	9	0	0	1	1	0	+	+	Proteobacteria
Desulfurivibrio alkaliphilus AHT2	1	3	3	0	1	1	2	0	+	ND	Proteobacteria
Desulfurobacterium thermolithotrophum DSM 11699	1	1	3	0	1	0	0	0	+	+	Aquificae
Diaphorobacter sp. TPSY	2	4	6	0	1	1	2	0	+	+	Proteobacteria
Dichelobacter nodosus VCS1703A	1	1	4	0	0	0	2	0	+	ND	Proteobacteria
Dickeya dadantii 3937	1	3	5	0	1	1	2	2	+	ND	Proteobacteria
Dickeya dadantii Ech586	1	3	6	0	2	1	2	2	+	ND	Proteobacteria
Dickeya dadantii Ech703	1	3	4	0	1	1	1	1	+	ND	Proteobacteria
Dickeya zeae Ech1591	1	3	6	0	1	1	2	1	+	ND	Proteobacteria
Dictyoglomus thermophilum H 6 12 ATCC 35947	1	1	0	0	0	0	0	0	-	ND	Dictioglomi
Dictyoglomus turgidum DSM 6724	1	1	0	0	0	0	0	0	-	ND	Dictioglomi
Dinoroseobacter shibae DFL 12	1	3	8	1	0	1	3	0	+	ND	Proteobacteria
Dyadobacter fermentans DSM 18053	1	5	3	1	0	0	0	0	+	ND	Bacteroides/Chlorobi
Edwardsiella ictaluri 93 146	1	3	7	0	1	1	1	0	+	+	Proteobacteria
Edwardsiella tarda EIB202	1	3	7	0	1	1	1	0	+	+	Proteobacteria
Edwardsiella tarda FL6 60	1	3	7	0	1	1	1	0	+	+	Proteobacteria
Eggerthella lenta DSM 2243	2	3	0	1	2	0	0	0	+	+	Actinobacteria
Ehrlichia canis str. Jake	0	0	0	0	0	0	0	0	-	-	Proteobacteria
Ehrlichia chaffeensis str. Arkansas	0	0	0	0	0	0	0	0	-	-	Proteobacteria
Ehrlichia ruminantium str. Welgevonden	0	0	0	0	0	0	0	0	-	-	Proteobacteria
Elusimicrobium minutum Pei191	1	2	0	0	0	0	0	0	-	+	Elusimicrobia
Enterobacter cloacae NCTC 9394	1	3	4	0	3	1	1	0	+	+	Proteobacteria
Enterobacter cloacae SCF1	1	4	8	0	2	1	1	0	+	+	Proteobacteria
Enterobacter cloacae subsp. cloacae ATCC 13047	1	4	11	0	3	1	1	0	+	+	Proteobacteria
Enterobacter sakazakii ATCC BAA 894	1	4	6	0	2	1	1	0	+	+	Proteobacteria
Enterobacter sp. 638	1	4	7	0	2	1	1	0	+	+	Proteobacteria
Enterococcus faecalis 62	1	3	3	2	6	0	0	0	+	+	Firmicutes
Enterococcus faecalis OG1RF	1	3	2	1	6	0	0	0	+	+	Firmicutes
Enterococcus faecalis V583	1	3	4	5	8	0	0	0	+	+	Firmicutes
Enterococcus sp. 7L76	1	2	2	1	5	0	0	0	+	+	Firmicutes
Erwinia amylovora ATCC 49946	1	3	8	0	2	1	1	0	+	+	Proteobacteria
Erwinia amylovora CFBP1430	1	3	6	0	2	1	1	0	+	+	Proteobacteria
Erwinia amylovora IL 5	1	3	6	0	2	1	1	0	+	+	Proteobacteria
Erwinia billingiae Eb661	1	4	7	0	1	1	2	0	+	+	Proteobacteria
Erwinia pyrifoliae DSM 12163	1	3	5	0	2	1	1	0	+	+	Proteobacteria
Erwinia pyrifoliae Ep1/96	1	3	6	0	2	1	1	0	+	+	Proteobacteria
Erwinia sp. Ejp617	1	3	8	0	2	1	1	0	+	+	Proteobacteria
Erwinia tasmaniensis Et1/99	1	3	7	0	1	1	1	0	+	+	Proteobacteria
Erythrobacter litoralis HTCC2594	1	4	6	1	0	1	1	0	+	+	Proteobacteria
Escherichia coli 042	1	4	6	1	2	1	1	1	+	+	Proteobacteria
Escherichia coli 536	1	4	5	1	2	1	1	0	+	+	Proteobacteria
Escherichia coli 55989	1	4	6	1	2	1	1	0	+	+	Proteobacteria
Escherichia coli ABU 83972	1	4	6	1	2	1	1	0	+	+	Proteobacteria
Escherichia coli APEC O1	1	4	7	1	2	1	1	3	+	+	Proteobacteria
Escherichia coli ATCC 8739	1	4	6	1	2	1	1	0	+	+	Proteobacteria
Escherichia coli B str. REL606	1	4	4	1	2	1	1	0	+	+	Proteobacteria
Escherichia coli BL21	1	3	5	1	2	0	1	1	+	+	Proteobacteria
Escherichia coli BL21 DE3	1	4	6	1	2	1	1	1	+	+	Proteobacteria
Escherichia coli BW2952 K 12	1	4	5	1	2	1	1	1	+	+	Proteobacteria
Escherichia coli CFT073	1	4	5	1	2	1	1	0	+	+	Proteobacteria
Escherichia coli DH1	1	4	6	1	2	1	1	0	+	+	Proteobacteria
Escherichia coli E24377A	1	4	5	1	2	1	1	0	+	+	Proteobacteria
Escherichia coli ED1a	1	4	9	1	2	1	1	0	+	+	Proteobacteria
Escherichia coli ETEC H10407	1	4	7	1	2	1	1	2	+	+	Proteobacteria
Escherichia coli HS	1	4	5	1	2	1	1	1	+	+	Proteobacteria
Escherichia coli IAI1	1	4	6	1	2	1	0	1	+	+	Proteobacteria
Escherichia coli IAI39	1	4	8	1	2	1	1	0	+	+	Proteobacteria
Escherichia coli IHE3034	1	4	5	1	2	1	1	3	+	+	Proteobacteria
Escherichia coli K 12 MG1655	1	4	6	0	2	1	1	0	+	+	Proteobacteria
Escherichia coli KO11	1	4	8	1	2	0	1	3	+	+	Proteobacteria
Escherichia coli LF82	1	4	6	1	2	1	1	1	+	+	Proteobacteria
Escherichia coli O103 H2 str. 12009	1	4	8	1	2	1	1	1	+	+	Proteobacteria
Escherichia coli O111 H str. 11128	1	4	9	1	2	1	1	1	+	+	Proteobacteria
Escherichia coli O127 H6 str. E2348/69	1	4	8	1	2	1	1	1	+	+	Proteobacteria
Escherichia coli O157 H7 EDL933	1	4	7	1	2	1	1	1	+	+	Proteobacteria
Escherichia coli O157 H7 str. EC4115	1	4	8	1	2	1	1	2	+	+	Proteobacteria
Escherichia coli O157 H7 str. Sakai	1	4	7	1	2	1	1	1	+	+	Proteobacteria
Escherichia coli O157 H7 str. TW14359	1	4	7	1	2	1	1	2	+	+	Proteobacteria
Escherichia coli O26 H11 str. 11368	1	4	8	1	2	1	1	1	+	+	Proteobacteria
Escherichia coli O55 H7 str. CB9615	1	4	7	1	2	1	1	1	+	+	Proteobacteria
Escherichia coli O83 H1 str. NRG 857C	1	4	7	1	2	1	1	1	+	+	Proteobacteria
Escherichia coli S88	1	4	6	1	2	1	1	3	+	+	Proteobacteria
Escherichia coli SE11	1	4	7	1	2	1	1	0	+	+	Proteobacteria
Escherichia coli SE15	1	4	6	1	2	1	1	0	+	+	Proteobacteria
Escherichia coli SMS 3 5	1	4	6	1	2	1	1	1	+	+	Proteobacteria
Escherichia coli str. K 12 substr. DH10B	1	4	5	1	2	1	1	0	+	+	Proteobacteria
Escherichia coli str. K 12 substr. W3110	1	4	5	1	1	1	0	0	+	+	Proteobacteria
Escherichia coli UM146	1	3	6	1	2	1	1	2	+	+	Proteobacteria
Escherichia coli UMN026	1	4	9	1	2	1	1	1	+	+	Proteobacteria
Escherichia coli UTI89	1	4	6	1	2	1	1	2	+	+	Proteobacteria
Escherichia coli W	1	4	8	1	2	1	1	2	+	+	Proteobacteria
Escherichia fergusonii ATCC 35469T	1	4	6	1	2	1	1	1	+	+	Proteobacteria
Ethanoligenens harbinense YUAN 3	2	1	2	10	1	0	0	0	+	+	Firmicutes
Eubacterium cylindroides T2 87	0	1	2	0	0	0	0	0	-	+	Firmicutes
Eubacterium eligens ATCC 27750	1	2	2	5	1	0	0	0	+	+	Firmicutes
Eubacterium limosum KIST612	3	2	3	2	1	0	0	0	+	+	Firmicutes
Eubacterium rectale ATCC 33656	2	2	1	4	1	0	0	0	+	+	Firmicutes
Eubacterium rectale DSM 17629	1	2	2	1	2	0	0	0	+	+	Firmicutes
Eubacterium rectale M104/1	1	2	1	1	1	0	0	0	+	+	Firmicutes
Eubacterium siraeum 70/3	1	1	1	1	0	0	0	0	+	+	Firmicutes
Eubacterium siraeum V10Sc8a	1	1	1	0	0	0	0	0	+	+	Firmicutes
Exiguobacterium sibiricum 255 15	1	3	1	0	2	0	0	0	+	+	Firmicutes
Exiguobacterium sp. AT1b	1	3	1	0	2	0	0	0	+	+	Firmicutes
Faecalibacterium prausnitzii L2 6 L2/6	1	0	1	2	0	0	0	0	-	ND	Firmicutes
Faecalibacterium prausnitzii SL3/3	1	1	0	1	0	0	0	0	-	ND	Firmicutes
Ferrimonas balearica DSM 9799	1	2	8	0	2	0	2	0	+	ND	Proteobacteria
Fervidobacterium nodosum Rt17 B1	1	1	2	0	0	0	0	0	+	+	Thermotogae
Fibrobacter succinogenes subsp. succinogenes S85	1	2	3	0	0	0	0	0	+	+	Fibrobacteres/Acidobacteria
Filifactor alocis ATCC 35896	2	2	3	0	1	0	0	0	+	ND	Firmicutes
Finegoldia magna ATCC 29328	1	1	1	1	2	0	0	0	+	ND	Firmicutes
Flavobacteriaceae bacterium 3519 10	1	2	0	1	1	0	0	0	+	ND	Bacteroides/Chlorobi
Flavobacteriales bacterium HTCC2170	1	2	2	0	1	0	0	0	+	ND	Bacteroides/Chlorobi
Flavobacterium johnsoniae UW101	1	4	1	1	1	0	0	0	+	+	Bacteroides/Chlorobi
Flavobacterium psychrophilum JIP02/86	1	4	2	1	2	0	0	0	+	+	Bacteroides/Chlorobi
Fluviicola taffensis DSM 16823	1	2	3	1	1	0	0	0	+	ND	Bacteroides/Chlorobi
Francisella cf. novicida 3523	0	0	2	0	1	0	0	0	-	ND	Proteobacteria
Francisella cf. novicida Fx1	0	0	0	0	0	0	0	0	-	ND	Proteobacteria
Francisella philomiragia subsp. philomiragia ATCC 25017	1	0	4	0	2	1	0	0	-	ND	Proteobacteria
Francisella tularensis subsp. holarctica FTNF002 00	1	0	3	0	2	1	0	0	-	ND	Proteobacteria
Francisella tularensis subsp. holarctica LVS	1	0	3	0	1	1	0	0	-	ND	Proteobacteria
Francisella tularensis subsp. holarctica OSU18	1	0	3	0	1	1	0	0	-	ND	Proteobacteria
Francisella tularensis subsp. mediasiatica FSC147 GIEM 543	1	0	3	0	1	1	0	0	-	ND	Proteobacteria
Francisella tularensis subsp. tularensis FSC198	1	0	3	0	1	1	0	0	-	ND	Proteobacteria
Francisella tularensis subsp. tularensis NE061598	1	0	3	0	1	1	0	0	-	ND	Proteobacteria
Francisella tularensis subsp. tularensis SCHU S4	0	0	0	0	0	0	0	0	-	ND	Proteobacteria
Francisella tularensis subsp. tularensis SCHU S47	1	0	3	0	1	1	0	0	-	ND	Proteobacteria
Francisella tularensis subsp. tularensis WY96 3418	1	0	3	0	1	1	0	0	-	ND	Proteobacteria
Frankia alni ACN14a	2	3	4	1	0	0	0	0	+	+	Actinobacteria
Frankia sp. CcI3	2	3	5	1	0	0	0	0	+	+	Actinobacteria
Frankia sp. EAN1pec	4	3	8	1	0	0	0	0	+	+	Actinobacteria
Frankia sp. EuI1c	3	3	10	2	0	0	0	0	+	+	Actinobacteria
Fusobacterium nucleatum subsp. nucleatum ATCC 25586	1	2	0	0	1	0	0	0	+	+	Fusobacteria
Gallionella capsiferriformans ES 2	1	2	4	0	1	1	1	0	+	ND	Proteobacteria
gamma proteobacterium HdN1	1	3	7	0	1	0	2	0	+	ND	Proteobacteria
Gardnerella vaginalis 409 05	1	2	2	2	0	0	0	0	+	+	Actinobacteria
Gardnerella vaginalis ATCC 14019	1	2	2	1	0	0	0	0	+	+	Actinobacteria
Geobacillus kaustophilus HTA426	2	4	1	0	0	0	0	0	+	+	Firmicutes
Geobacillus sp. C56 T3	2	3	1	0	0	0	0	0	+	+	Firmicutes
Geobacillus sp. WCH70	2	4	1	0	1	0	0	0	+	+	Firmicutes
Geobacillus sp. Y4.1MC1	3	3	1	0	2	0	0	0	+	+	Firmicutes
Geobacillus sp. Y412MC52	2	3	1	0	0	0	0	0	+	+	Firmicutes
Geobacillus sp. Y412MC61	2	3	1	0	0	0	0	0	+	+	Firmicutes
Geobacillus thermodenitrificans NG80 2	3	3	1	0	1	0	0	0	+	+	Firmicutes
Geobacter bemidjiensis Bem	1	3	5	0	0	0	0	0	+	+	Proteobacteria
Geobacter lovleyi SZ	1	3	7	0	0	0	0	0	+	+	Proteobacteria
Geobacter metallireducens GS 15	1	3	4	0	0	0	0	0	+	+	Proteobacteria
Geobacter sp. FRC 32	1	3	4	0	0	0	0	0	+	+	Proteobacteria
Geobacter sp. M18	1	4	6	0	0	0	0	0	+	+	Proteobacteria
Geobacter sp. M21	1	3	6	0	0	0	0	0	+	+	Proteobacteria
Geobacter sulfurreducens KN400	1	3	4	0	0	0	0	0	+	+	Proteobacteria
Geobacter sulfurreducens PCA	1	3	5	0	0	0	0	0	+	+	Proteobacteria
Geobacter uraniireducens Rf4	1	3	4	0	0	0	0	0	+	+	Proteobacteria
Geodermatophilus obscurus DSM 43160	1	6	4	0	0	0	0	0	+	+	Actinobacteria
Gloeobacter violaceus PCC 7421	2	2	1	0	1	1	0	0	+	+	Cyanobacteria
Gluconacetobacter diazotrophicus PAl 5	1	1	16	0	0	1	1	0	+	+	Proteobacteria
Gluconobacter oxydans 621H	1	1	8	0	0	1	1	0	+	ND	Proteobacteria
Gordonia bronchialis DSM 43247	1	2	7	1	0	0	0	0	+	+	Actinobacteria
Gordonibacter pamelaeae 7 10 1 bT	0	3	0	0	2	0	0	0	-	+	Actinobacteria
Gramella forsetii KT0803	1	3	2	0	1	0	0	0	+	ND	Bacteroides/Chlorobi
Granulibacter bethesdensis CGDNIH1	1	3	6	0	0	1	1	0	+	ND	Proteobacteria
Haemophilus ducreyi 35000HP	1	1	4	0	1	1	0	0	+	+	Proteobacteria
Haemophilus influenzae 10810	1	3	2	0	0	1	0	0	+	+	Proteobacteria
Haemophilus influenzae 86 028NP	1	3	3	0	0	1	0	0	+	+	Proteobacteria
Haemophilus influenzae F3031	1	3	3	0	0	1	0	0	+	+	Proteobacteria
Haemophilus influenzae F3047	1	3	3	0	0	1	0	0	+	+	Proteobacteria
Haemophilus influenzae PittEE	1	3	3	0	0	1	0	0	+	+	Proteobacteria
Haemophilus influenzae PittGG	1	2	3	0	0	1	0	0	+	+	Proteobacteria
Haemophilus influenzae R2846	1	3	3	0	0	1	0	0	+	+	Proteobacteria
Haemophilus influenzae R2866	1	3	3	0	0	1	0	0	+	+	Proteobacteria
Haemophilus influenzae Rd KW20	1	3	3	0	0	1	0	0	+	+	Proteobacteria
Haemophilus parainfluenzae T3T1	1	3	3	0	0	1	1	0	+	+	Proteobacteria
Haemophilus parasuis SH0165	1	3	3	0	0	1	1	0	+	+	Proteobacteria
Haemophilus somnus 129PT	1	2	2	0	0	1	0	0	+	+	Proteobacteria
Hahella chejuensis KCTC 2396	1	4	4	0	2	0	2	0	+	ND	Proteobacteria
Halanaerobium praevalens DSM 2228	1	1	1	0	0	0	0	0	+	ND	Firmicutes
Halanaerobium sp. sapolanicus	1	1	1	0	0	0	0	0	+	ND	Firmicutes
Haliangium ochraceum DSM 14365	1	7	4	0	0	1	0	0	+	ND	Proteobacteria
Halomonas elongata DSM 2581	1	2	4	0	1	0	2	1	+	+	Proteobacteria
Halorhodospira halophila SL1	1	1	5	0	2	0	2	0	+	ND	Proteobacteria
Halothermothrix orenii H 168 DSM 9562	1	2	0	0	0	0	0	0	-	+	Firmicutes
Halothiobacillus neapolitanus c2	1	3	5	0	1	0	1	0	+	ND	Proteobacteria
Helicobacter acinonychis str. Sheeba	1	1	2	0	0	0	0	0	+	+	Proteobacteria
Helicobacter felis ATCC 49179	1	1	2	0	0	0	0	0	+	+	Proteobacteria
Helicobacter hepaticus ATCC 51449	1	2	3	1	0	0	0	0	+	+	Proteobacteria
Helicobacter mustelae 12198	1	1	2	0	0	0	0	0	+	+	Proteobacteria
Helicobacter pylori 2017	1	1	2	0	0	0	0	0	+	+	Proteobacteria
Helicobacter pylori 2018	1	1	2	0	0	0	0	0	+	+	Proteobacteria
Helicobacter pylori 26695	1	1	2	0	0	0	0	0	+	+	Proteobacteria
Helicobacter pylori 35A	1	1	2	0	0	0	0	0	+	+	Proteobacteria
Helicobacter pylori 51	1	1	2	0	0	0	0	0	+	+	Proteobacteria
Helicobacter pylori 52	1	1	2	0	0	0	0	0	+	+	Proteobacteria
Helicobacter pylori 908	1	1	2	0	0	0	0	0	+	+	Proteobacteria
Helicobacter pylori B38	1	1	2	0	0	0	0	0	+	+	Proteobacteria
Helicobacter pylori B8	1	1	2	0	0	0	0	0	+	+	Proteobacteria
Helicobacter pylori Cuz20	1	1	2	0	0	0	0	0	+	+	Proteobacteria
Helicobacter pylori F16	1	1	2	0	0	0	0	0	+	+	Proteobacteria
Helicobacter pylori F30	1	1	2	0	0	0	0	0	+	+	Proteobacteria
Helicobacter pylori F32	1	1	2	0	0	0	0	0	+	+	Proteobacteria
Helicobacter pylori F57	1	1	2	0	0	0	0	0	+	+	Proteobacteria
Helicobacter pylori G27	1	1	2	0	0	0	0	0	+	+	Proteobacteria
Helicobacter pylori Gambia94/24	1	1	2	0	0	0	0	0	+	+	Proteobacteria
Helicobacter pylori HPAG1	1	1	2	0	0	0	0	0	+	+	Proteobacteria
Helicobacter pylori India7	1	1	2	0	0	0	0	0	+	+	Proteobacteria
Helicobacter pylori J99	1	1	2	0	0	0	0	0	+	+	Proteobacteria
Helicobacter pylori Lithuania75	1	1	2	0	0	0	0	0	+	+	Proteobacteria
Helicobacter pylori P12	1	1	2	0	0	0	0	0	+	+	Proteobacteria
Helicobacter pylori PeCan4	1	1	2	0	0	0	0	0	+	+	Proteobacteria
Helicobacter pylori Sat464	1	1	2	0	0	0	0	0	+	+	Proteobacteria
Helicobacter pylori Shi470	1	1	2	0	0	0	0	0	+	+	Proteobacteria
Helicobacter pylori SJM180	1	1	2	0	0	0	0	0	+	+	Proteobacteria
Helicobacter pylori SouthAfrica7	1	1	2	0	0	0	0	0	+	+	Proteobacteria
Helicobacter pylori v225d	1	1	2	0	0	0	0	0	+	+	Proteobacteria
Heliobacterium modesticaldum Ice1 ATCC 51547	2	2	2	0	0	0	0	0	+	+	Firmicutes
Herbaspirillum seropedicae SmR1	1	4	6	0	1	1	1	1	+	ND	Proteobacteria
Herminiimonas arsenicoxydans	1	3	6	0	1	1	1	0	+	ND	Proteobacteria
Herpetosiphon aurantiacus ATCC 23779	1	2	1	0	0	0	0	0	+	+	Chloroflexi
Hippea maritima DSM 10411	1	1	2	0	1	0	1	0	+	+	Proteobacteria
Hirschia baltica ATCC 49814 ATCC 59814	1	3	3	0	0	1	1	0	+	+	Proteobacteria
Hydrogenobacter thermophilus TK 6	1	1	4	0	0	0	0	0	+	+	Aquificae
Hydrogenobaculum sp. Y04AAS1	1	1	4	0	0	0	0	0	+	+	Aquificae
Hyphomicrobium denitrificans ATCC 51888	1	6	1	0	2	1	3	0	+	+	Proteobacteria
Hyphomonas neptunium ATCC 15444	1	4	1	1	0	1	1	0	+	+	Proteobacteria
Idiomarina loihiensis L2TR	1	2	5	0	2	0	2	0	+	ND	Proteobacteria
Ilyobacter polytropus DSM 2926	1	2	2	0	1	0	0	0	+	+	Fusobacteria
Intrasporangium calvum DSM 43043	1	2	5	0	0	0	0	0	+	+	Actinobacteria
Isosphaera pallida ATCC 43644	0	0	0	0	0	0	0	0	-	-	Planctomycetes
Jannaschia sp. CCS1	1	5	5	0	0	1	4	0	+	ND	Proteobacteria
Janthinobacterium sp. Marseille	1	3	4	0	1	1	1	0	+	ND	Proteobacteria
Jonesia denitrificans DSM 20603	1	2	2	0	0	0	0	0	+	+	Actinobacteria
Kangiella koreensis DSM 16069	1	3	5	0	0	0	1	0	+	+	Proteobacteria
Ketogulonicigenium vulgare Y25	1	3	5	0	0	0	2	0	+	ND	Proteobacteria
Kineococcus radiotolerans SRS30216	1	2	4	0	0	0	0	0	+	+	Actinobacteria
Kitasatospora setae KM 6054 ATCC 33774	3	4	9	0	0	0	0	0	+	+	Actinobacteria
Klebsiella pneumoniae 342	1	4	8	0	1	1	1	1	+	+	Proteobacteria
Klebsiella pneumoniae At 22	1	4	6	0	1	1	1	0	+	+	Proteobacteria
Klebsiella pneumoniae NTUH K2044	1	4	8	0	1	1	1	0	+	+	Proteobacteria
Klebsiella pneumoniae subsp. pneumoniae MGH 78578 ATCC 700721	1	4	8	0	1	1	1	1	+	+	Proteobacteria
Kocuria rhizophila DC2201 NBRC 103217	1	1	1	1	0	0	0	0	+	+	Actinobacteria
Kosmotoga olearia TBF 19.5.1	1	0	0	0	0	0	0	0	-	ND	Thermotogae
Kribbella flavida DSM 17836	2	3	6	1	0	0	0	0	+	+	Actinobacteria
Kytococcus sedentarius DSM 20547	1	1	3	1	0	0	0	0	+	+	Actinobacteria
Lactobacillus acidophilus 30SC	1	2	1	5	2	0	0	0	+	+	Firmicutes
Lactobacillus acidophilus NCFM	1	2	0	5	2	0	0	0	+	+	Firmicutes
Lactobacillus amylovorus GRL 1112	1	2	1	7	2	0	0	0	+	+	Firmicutes
Lactobacillus amylovorus GRL 1118	1	2	0	4	2	0	0	0	+	+	Firmicutes
Lactobacillus brevis ATCC 367	1	2	0	4	2	0	0	0	+	+	Firmicutes
Lactobacillus buchneri NRRL B 30929	1	2	3	6	4	0	0	0	+	+	Firmicutes
Lactobacillus casei ATCC 334	1	3	0	5	1	0	0	0	+	+	Firmicutes
Lactobacillus casei BD II	1	3	0	5	1	0	0	0	+	+	Firmicutes
Lactobacillus casei BL23	1	3	0	5	1	0	0	0	+	+	Firmicutes
Lactobacillus casei LC2W	1	3	0	5	1	0	0	0	+	+	Firmicutes
Lactobacillus casei str. Zhang	1	3	0	3	1	0	0	0	+	+	Firmicutes
Lactobacillus crispatus ST1	1	2	0	4	2	0	0	0	+	+	Firmicutes
Lactobacillus delbrueckii subsp. bulgaricus 2038	1	2	0	2	2	0	0	0	+	+	Firmicutes
Lactobacillus delbrueckii subsp. bulgaricus ATCC BAA 365	1	2	0	2	2	0	0	0	+	+	Firmicutes
Lactobacillus delbrueckii subsp. bulgaricus ND02	1	2	0	3	2	0	0	0	+	+	Firmicutes
Lactobacillus fermentum CECT 5716	0	2	1	2	3	0	0	0	-	+	Firmicutes
Lactobacillus fermentum IFO 3956	1	2	0	2	4	0	0	0	+	+	Firmicutes
Lactobacillus gasseri ATCC 33323	1	3	0	5	2	0	0	0	+	+	Firmicutes
Lactobacillus helveticus DPC 4571	1	2	0	3	2	0	0	0	+	+	Firmicutes
Lactobacillus helveticus H10	1	2	0	3	2	0	0	0	+	+	Firmicutes
Lactobacillus johnsonii DPC 6026	1	3	1	4	2	0	0	0	+	+	Firmicutes
Lactobacillus johnsonii FI9785	1	3	0	4	2	0	0	0	+	+	Firmicutes
Lactobacillus johnsonii NCC 533	1	3	1	4	2	0	0	0	+	+	Firmicutes
Lactobacillus plantarum JDM1	1	2	2	6	3	0	0	0	+	+	Firmicutes
Lactobacillus plantarum subsp. plantarum ST III	1	2	5	7	2	0	0	0	+	+	Firmicutes
Lactobacillus plantarum WCFS1	1	2	0	7	2	0	0	0	+	+	Firmicutes
Lactobacillus reuteri DSM 20016	1	2	0	0	5	0	0	0	+	+	Firmicutes
Lactobacillus reuteri JCM 1112	1	2	0	0	5	0	0	0	+	+	Firmicutes
Lactobacillus rhamnosus GG ATCC 53103	1	3	0	5	1	0	0	0	+	+	Firmicutes
Lactobacillus rhamnosus Lc 705	1	3	0	4	1	0	0	0	+	+	Firmicutes
Lactobacillus sakei subsp. sakei 23K	1	3	0	2	3	0	0	0	+	+	Firmicutes
Lactobacillus salivarius CECT 5713	1	2	1	4	2	0	0	0	+	+	Firmicutes
Lactobacillus salivarius UCC118	1	2	1	5	2	0	0	0	+	+	Firmicutes
Lactococcus lactis subsp. cremoris MG1363	1	3	1	4	4	0	0	0	+	+	Firmicutes
Lactococcus lactis subsp. cremoris NZ9000	1	3	3	4	4	0	0	0	+	+	Firmicutes
Lactococcus lactis subsp. cremoris SK11	1	3	2	4	2	0	0	0	+	+	Firmicutes
Lactococcus lactis subsp. lactis CV56	1	3	1	2	6	0	0	0	+	+	Firmicutes
Lactococcus lactis subsp. lactis Il1403	1	3	1	1	4	0	0	0	+	+	Firmicutes
Lactococcus lactis subsp. lactis KF147	1	3	2	4	4	0	0	0	+	+	Firmicutes
Laribacter hongkongensis HLHK9	1	2	4	0	1	1	1	0	+	ND	Proteobacteria
Lawsonia intracellularis PHE/MN1 00	1	1	4	0	0	1	0	0	+	+	Proteobacteria
Leadbetterella byssophila DSM 17132	1	3	2	1	0	0	0	0	+	ND	Bacteroides/Chlorobi
Legionella longbeachae NSW150	1	2	3	0	0	3	2	0	+	+	Proteobacteria
Legionella pneumophila 130b ATCC BAA 74 130b AA100	1	2	4	0	1	3	2	0	+	+	Proteobacteria
Legionella pneumophila 2300/99 Alcoy	1	2	4	0	1	2	3	0	+	+	Proteobacteria
Legionella pneumophila str. Corby	1	2	4	0	1	2	2	0	+	+	Proteobacteria
Legionella pneumophila str. Lens	1	2	3	0	1	2	1	0	+	+	Proteobacteria
Legionella pneumophila str. Paris	1	2	3	0	1	2	1	0	+	+	Proteobacteria
Legionella pneumophila subsp. pneumophila str. Philadelphia 1	1	2	4	0	1	2	2	0	+	+	Proteobacteria
Leifsonia xyli subsp. xyli str. CTCB07	1	4	3	7	0	0	0	0	+	+	Actinobacteria
Leptospira biflexa serovar Patoc strain Patoc 1 Ames	1	6	3	0	0	1	0	0	+	+	Spirochaetes
Leptospira biflexa serovar Patoc strain Patoc 1 Paris	1	6	3	0	0	1	0	0	+	+	Spirochaetes
Leptospira borgpetersenii serovar Hardjo bovis JB197	1	6	2	0	0	0	0	0	+	+	Spirochaetes
Leptospira borgpetersenii serovar Hardjo bovis L550	1	6	2	0	0	0	0	0	+	+	Spirochaetes
Leptospira interrogans serovar Copenhageni str. Fiocruz L1 130	1	6	2	0	0	1	0	0	+	+	Spirochaetes
Leptospira interrogans serovar Lai str. 56601	1	6	2	1	0	1	0	0	+	+	Spirochaetes
Leptospirillum ferrooxidans ATCC 53993	1	2	5	0	0	0	1	0	+	ND	Proteobacteria
Leptothrix cholodnii SP 6	2	4	6	0	1	1	2	0	+	ND	Proteobacteria
Leptotrichia buccalis DSM 1135	1	1	1	1	0	0	0	0	+	+	Fusobacteria
Leuconostoc citreum KM20	1	2	0	1	3	0	0	0	+	+	Firmicutes
Leuconostoc gasicomitatum LMG 18811	1	2	0	1	3	0	0	0	+	+	Firmicutes
Leuconostoc kimchii IMSNU 11154	1	2	2	3	2	0	0	0	+	+	Firmicutes
Leuconostoc mesenteroides subsp. mesenteroides ATCC 8293	1	2	1	3	2	0	0	0	+	+	Firmicutes
Listeria innocua Clip11262	1	2	1	1	6	0	0	0	+	+	Firmicutes
Listeria monocytogenes 08 5578	1	2	2	0	6	0	0	0	+	+	Firmicutes
Listeria monocytogenes 08 5923	1	2	2	0	6	0	0	0	+	+	Firmicutes
Listeria monocytogenes Clip80459	1	2	1	0	6	0	0	0	+	+	Firmicutes
Listeria monocytogenes EGD e	1	2	1	1	6	0	0	0	+	+	Firmicutes
Listeria monocytogenes HCC23	1	2	1	1	6	0	0	0	+	+	Firmicutes
Listeria monocytogenes L99	1	2	2	1	6	0	0	0	+	+	Firmicutes
Listeria monocytogenes str. 4b F2365	1	2	1	0	6	0	0	0	+	+	Firmicutes
Listeria seeligeri serovar 1/2b str. SLCC3954	1	2	1	0	6	0	0	0	+	+	Firmicutes
Listeria welshimeri serovar 6b str. SLCC5334	1	2	2	0	6	0	0	0	+	+	Firmicutes
Macrococcus caseolyticus JCSC5402	2	3	3	0	2	0	0	0	+	+	Firmicutes
Magnetococcus sp. MC 1	1	1	9	0	0	1	1	0	+	ND	Unclassified
Magnetospirillum magneticum AMB 1	1	3	5	1	1	1	1	0	+	ND	Proteobacteria
Mannheimia succiniciproducens MBEL55E	1	3	3	0	0	1	1	0	+	+	Proteobacteria
Maricaulis maris MCS10	1	4	3	0	0	1	1	0	+	ND	Proteobacteria
Marinithermus hydrothermalis DSM 14884	1	1	1	0	0	0	0	0	+	+	Deinococcus/Thermus
Marinobacter adhaerens HP15	1	4	6	0	2	0	1	0	+	+	Proteobacteria
Marinobacter aquaeolei VT8	1	3	6	0	2	0	1	0	+	+	Proteobacteria
Marinomonas mediterranea MMB 1	1	2	1	1	2	1	1	0	+	ND	Proteobacteria
Marinomonas sp. MWYL1	1	4	2	0	2	1	1	0	+	ND	Proteobacteria
Marivirga tractuosa DSM 4126	1	3	4	0	0	0	0	0	+	ND	Bacteroides/Chlorobi
Megamonas hypermegale ART12/1	3	1	1	1	1	0	0	0	+	ND	Firmicutes
Meiothermus ruber DSM 1279	2	1	2	0	0	0	0	0	+	+	Deinococcus/Thermus
Meiothermus silvanus DSM 9946	1	1	4	0	0	0	0	0	+	+	Deinococcus/Thermus
Mesoplasma florum L1 ATCC 33453	0	0	0	0	0	0	0	0	-	-	Tenericutes
Mesorhizobium ciceri biovar biserrulae WSM1271	1	5	10	4	0	1	4	0	+	+	Proteobacteria
Mesorhizobium loti MAFF303099	1	5	10	4	0	1	4	0	+	+	Proteobacteria
Mesorhizobium sp. BNC1	1	6	13	2	0	1	4	0	+	+	Proteobacteria
Methylacidiphilum infernorum V4	3	0	1	0	0	0	0	0	-	-	Verrucomicrobia
Methylibium petroleiphilum PM1	1	3	7	0	1	1	1	1	+	+	Proteobacteria
Methylobacillus flagellatus KT	1	2	5	0	1	1	1	0	+	ND	Proteobacteria
Methylobacterium chloromethanicum CM4	2	7	9	1	0	1	4	0	+	+	Proteobacteria
Methylobacterium dichloromethanicum DM4	1	7	8	0	0	1	4	0	+	+	Proteobacteria
Methylobacterium extorquens AM1	1	8	10	1	0	1	4	0	+	+	Proteobacteria
Methylobacterium extorquens PA1	1	7	7	1	0	1	4	0	+	+	Proteobacteria
Methylobacterium nodulans ORS 2060	1	9	19	1	0	1	4	1	+	+	Proteobacteria
Methylobacterium populi BJ001	1	5	6	1	0	1	3	0	+	+	Proteobacteria
Methylobacterium radiotolerans JCM 2831	1	7	10	1	0	1	4	0	+	+	Proteobacteria
Methylobacterium sp. 4 46	1	9	10	1	0	1	4	1	+	+	Proteobacteria
Methylocella silvestris BL2	1	5	5	1	0	1	4	0	+	ND	Proteobacteria
Methylococcus capsulatus str. Bath	1	3	8	0	0	0	1	0	+	ND	Proteobacteria
Methylotenera mobilis JLW8	1	2	5	0	1	1	1	0	+	+	Proteobacteria
Methylotenera sp. 301	1	3	7	0	1	1	1	0	+	+	Proteobacteria
Methylovorus sp. MP688	1	3	7	0	1	1	0	1	+	+	Proteobacteria
Methylovorus sp. SIP3 4	1	3	8	0	1	1	0	0	+	+	Proteobacteria
Microbacterium testaceum StLB037	1	1	1	0	0	0	0	0	+	+	Actinobacteria
Micrococcus luteus NCTC 2665	1	1	1	0	0	0	0	0	+	+	Actinobacteria
Microcystis aeruginosa NIES 843	1	3	1	0	1	1	0	1	+	+	Cyanobacteria
Microcystis aeruginosa PCC 7806	1	2	1	0	0	1	0	0	+	+	Cyanobacteria
Micromonospora aurantiaca ATCC 27029	2	6	4	2	0	0	0	0	+	+	Actinobacteria
Micromonospora sp. L5	2	6	4	2	0	0	0	0	+	+	Actinobacteria
Mobiluncus curtisii ATCC 43063	1	2	1	0	0	0	0	0	+	+	Actinobacteria
Moorella thermoacetica ATCC 39073	1	1	3	0	1	0	0	0	+	ND	Firmicutes
Moraxella catarrhalis RH4	1	3	3	0	0	0	2	0	+	+	Proteobacteria
Mycobacterium abscessus	1	2	6	0	0	0	0	0	+	+	Actinobacteria
Mycobacterium avium 104	1	2	7	1	0	0	0	0	+	+	Actinobacteria
Mycobacterium avium subsp. paratuberculosis K 10	1	2	7	0	0	0	0	0	+	+	Actinobacteria
Mycobacterium bovis AF2122/97	1	2	2	0	0	0	0	0	+	+	Actinobacteria
Mycobacterium bovis BCG str. Pasteur 1173P2	1	2	2	0	0	0	0	0	+	+	Actinobacteria
Mycobacterium bovis BCG str. Tokyo 172	1	2	2	0	0	0	0	0	+	+	Actinobacteria
Mycobacterium gilvum PYR GCK	1	3	10	0	0	0	0	0	+	+	Actinobacteria
Mycobacterium leprae Br4923	1	2	1	0	0	0	0	0	+	+	Actinobacteria
Mycobacterium leprae TN	1	2	1	0	0	0	0	0	+	+	Actinobacteria
Mycobacterium marinum M	1	2	2	0	0	0	0	0	+	+	Actinobacteria
Mycobacterium smegmatis str. MC2 155	1	3	6	0	0	0	0	0	+	+	Actinobacteria
Mycobacterium sp. JLS	1	3	10	0	0	0	0	0	+	+	Actinobacteria
Mycobacterium sp. KMS	1	3	10	0	0	0	0	0	+	+	Actinobacteria
Mycobacterium sp. MCS	1	3	9	0	0	0	0	0	+	+	Actinobacteria
Mycobacterium sp. Spyr1	1	3	9	0	0	0	0	0	+	+	Actinobacteria
Mycobacterium tuberculosis CDC1551	1	2	7	0	0	0	0	0	+	+	Actinobacteria
Mycobacterium tuberculosis F11	1	2	2	0	0	0	0	0	+	+	Actinobacteria
Mycobacterium tuberculosis H37Ra ATCC 25177	1	2	2	0	0	0	0	0	+	+	Actinobacteria
Mycobacterium tuberculosis H37Rv	1	2	3	0	0	0	0	0	+	+	Actinobacteria
Mycobacterium tuberculosis KZN 1435	1	2	4	0	0	0	0	0	+	+	Actinobacteria
Mycobacterium tuberculosis KZN 4207	1	2	8	0	0	0	0	0	+	+	Actinobacteria
Mycobacterium ulcerans Agy99	1	2	2	0	0	0	0	0	+	+	Actinobacteria
Mycobacterium vanbaalenii PYR 1	1	3	9	0	0	0	0	0	+	+	Actinobacteria
Mycoplasma agalactiae PG2	0	0	0	0	0	0	0	0	-	-	Tenericutes
Mycoplasma bovis PG45	0	0	0	0	0	0	0	0	-	-	Tenericutes
Mycoplasma capricolum subsp. capricolum ATCC 27343	0	0	0	0	0	0	0	0	-	-	Tenericutes
Mycoplasma conjunctivae HRC/581T NCTC10147	0	0	0	0	0	0	0	0	-	-	Tenericutes
Mycoplasma crocodyli MP145	0	0	0	0	0	0	0	0	-	-	Tenericutes
Mycoplasma fermentans JER	0	0	0	0	0	0	0	0	-	-	Tenericutes
Mycoplasma fermentans M64	0	0	0	0	0	0	0	0	-	-	Tenericutes
Mycoplasma gallisepticum R	0	0	0	0	0	0	0	0	-	-	Tenericutes
Mycoplasma gallisepticum str. F	0	0	0	0	0	0	0	0	-	-	Tenericutes
Mycoplasma gallisepticum str. R high	0	0	0	0	0	0	0	0	-	-	Tenericutes
Mycoplasma genitalium G37	0	0	0	0	0	0	0	0	-	-	Tenericutes
Mycoplasma hominis ATCC 23114	0	0	0	0	0	0	0	0	-	-	Tenericutes
Mycoplasma hyopneumoniae 168	0	0	0	0	0	0	0	0	-	-	Tenericutes
Mycoplasma hyopneumoniae 232	0	0	0	0	0	0	0	0	-	-	Tenericutes
Mycoplasma hyopneumoniae 7448	0	0	0	0	0	0	0	0	-	-	Tenericutes
Mycoplasma hyopneumoniae J	0	0	0	0	0	0	0	0	-	-	Tenericutes
Mycoplasma hyorhinis HUB 1	0	0	0	0	0	0	0	0	-	-	Tenericutes
Mycoplasma leachii PG50	0	0	0	0	0	0	0	0	-	-	Tenericutes
Mycoplasma mobile 163K	0	0	0	0	0	0	0	0	-	-	Tenericutes
Mycoplasma mycoides subsp. capri LC str. 95010	0	0	0	0	0	0	0	0	-	-	Tenericutes
Mycoplasma mycoides subsp. capri str. GM12	0	0	0	0	0	0	0	0	-	-	Tenericutes
Mycoplasma mycoides subsp. mycoides SC PG1	0	0	0	0	0	0	0	0	-	-	Tenericutes
Mycoplasma mycoides subsp. mycoides SC str. Gladysdale	0	0	0	0	0	0	0	0	-	-	Tenericutes
Mycoplasma penetrans HF 2	0	0	0	0	0	0	0	0	-	-	Tenericutes
Mycoplasma pneumoniae M129	0	0	0	0	0	0	0	0	-	-	Tenericutes
Mycoplasma pulmonis UAB CTIP	0	0	0	0	0	0	0	0	-	-	Tenericutes
Mycoplasma synoviae 53	0	0	0	0	0	0	0	0	-	-	Tenericutes
Myxococcus xanthus DK 1622	1	4	10	0	0	1	0	0	+	+	Proteobacteria
Nakamurella multipartita DSM 44233	1	1	4	0	0	0	0	0	+	+	Actinobacteria
Natranaerobius thermophilus JW/NM WN LF	0	4	3	0	0	0	0	0	-	+	Firmicutes
Nautilia profundicola AmH	1	1	1	0	1	0	0	0	+	+	Proteobacteria
Neisseria gonorrhoeae FA 1090	1	1	3	0	0	1	1	0	+	+	Proteobacteria
Neisseria gonorrhoeae NCCP11945	1	2	4	0	0	1	1	1	+	+	Proteobacteria
Neisseria gonorrhoeae TCDC NG08107	1	2	4	0	0	1	1	0	+	+	Proteobacteria
Neisseria lactamica ST 640 020 06	1	2	3	0	0	1	1	0	+	+	Proteobacteria
Neisseria meningitidis 053442	1	2	3	0	0	1	1	0	+	+	Proteobacteria
Neisseria meningitidis 8013	1	2	3	0	0	1	1	0	+	+	Proteobacteria
Neisseria meningitidis alpha275	1	2	3	0	0	1	1	0	+	+	Proteobacteria
Neisseria meningitidis alpha710	1	2	3	0	0	1	1	0	+	+	Proteobacteria
Neisseria meningitidis FAM18	1	2	3	0	0	1	1	0	+	+	Proteobacteria
Neisseria meningitidis G2136	1	2	3	0	0	1	1	0	+	+	Proteobacteria
Neisseria meningitidis H44/76	1	2	3	0	0	1	1	0	+	+	Proteobacteria
Neisseria meningitidis M01 240149	1	2	3	0	0	1	1	0	+	+	Proteobacteria
Neisseria meningitidis M01 240355	1	2	3	0	0	1	1	0	+	+	Proteobacteria
Neisseria meningitidis M04 240196	1	2	3	0	0	1	1	0	+	+	Proteobacteria
Neisseria meningitidis MC58 serogroup B	1	2	3	0	0	1	1	0	+	+	Proteobacteria
Neisseria meningitidis NZ 05/33	1	2	3	0	0	1	1	0	+	+	Proteobacteria
Neisseria meningitidis WUE 2594	1	2	3	0	0	1	1	0	+	+	Proteobacteria
Neisseria meningitidis Z2491 serogroup A	1	2	3	0	0	1	1	0	+	+	Proteobacteria
Neorickettsia sennetsu str. Miyayama	0	0	0	0	0	0	0	0	-	ND	Proteobacteria
Nitratifractor salsuginis DSM 16511	1	1	2	0	0	0	2	0	+	ND	Proteobacteria
Nitratiruptor sp. SB155 2	1	1	2	0	1	0	0	0	+	ND	Proteobacteria
Nitrobacter hamburgensis X14	1	5	6	1	0	1	5	0	+	+	Proteobacteria
Nitrobacter winogradskyi Nb 255	1	5	5	0	0	1	4	0	+	+	Proteobacteria
Nitrosococcus halophilus Nc4	1	1	4	0	1	0	1	0	+	ND	Proteobacteria
Nitrosococcus oceani ATCC 19707	1	1	4	0	1	0	1	0	+	ND	Proteobacteria
Nitrosococcus watsoni C 113	1	1	3	0	2	0	1	0	+	ND	Proteobacteria
Nitrosomonas europaea ATCC 19718	1	2	4	0	1	1	1	0	+	ND	Proteobacteria
Nitrosomonas eutropha C91	1	2	7	0	1	1	1	0	+	ND	Proteobacteria
Nitrosomonas sp. AL212	1	1	6	0	1	1	1	0	+	ND	Proteobacteria
Nitrosospira multiformis ATCC 25196	1	2	4	0	1	1	1	0	+	+	Proteobacteria
Nocardia farcinica IFM 10152	1	3	2	1	0	0	0	0	+	+	Actinobacteria
Nocardioides sp. JS614	3	2	5	0	0	0	0	0	+	+	Actinobacteria
Nocardiopsis dassonvillei subsp. dassonvillei DSM 43111	2	4	2	0	0	0	0	0	+	+	Actinobacteria
Nostoc azollae 0708	1	3	1	0	1	1	0	1	+	+	Cyanobacteria
Nostoc punctiforme PCC 73102 ATCC 29133	1	7	1	1	1	2	0	1	+	+	Cyanobacteria
Nostoc sp. PCC 7120	1	6	1	0	0	2	0	2	+	+	Cyanobacteria
Novosphingobium aromaticivorans DSM 12444	1	3	5	1	0	1	1	0	+	+	Proteobacteria
Oceanithermus profundus DSM 14977	2	1	2	0	0	0	0	0	+	+	Deinococcus/Thermus
Oceanobacillus iheyensis HTE831	1	4	2	0	1	0	0	0	+	+	Firmicutes
Ochrobactrum anthropi ATCC 49188	1	5	9	2	0	1	4	0	+	+	Proteobacteria
Odoribacter splanchnicus DSM 20712	1	3	3	0	1	0	0	0	+	ND	Bacteroides/Chlorobi
Oenococcus oeni PSU 1	1	2	0	2	4	0	0	0	+	+	Firmicutes
Oligotropha carboxidovorans OM5 ATCC 49405	1	4	8	0	0	1	4	0	+	ND	Proteobacteria
Olsenella uli DSM 7084	1	1	1	1	1	0	0	0	+	+	Actinobacteria
Onion yellows phytoplasma OY M	0	0	0	0	0	0	0	0	-	-	Tenericutes
Opitutus terrae PB90 1	2	0	1	0	0	0	0	0	-	-	Verrucomicrobia
Orientia tsutsugamushi str. Ikeda	1	0	1	0	0	0	0	0	-	-	Proteobacteria
Paenibacillus polymyxa E681	3	4	2	2	0	0	0	0	+	+	Firmicutes
Paenibacillus polymyxa SC2	6	4	3	2	0	0	0	0	+	+	Firmicutes
Paenibacillus sp. JDR 2	3	4	2	4	2	0	0	0	+	+	Firmicutes
Paenibacillus sp. Y412MC10	4	3	3	0	1	0	0	0	+	+	Firmicutes
Paludibacter propionicigenes WB4	1	3	3	3	1	0	0	0	+	ND	Bacteroides/Chlorobi
Pantoea ananatis AJ13355	1	4	5	0	2	1	1	0	+	+	Proteobacteria
Pantoea ananatis LMG 20103	1	4	5	0	1	1	1	0	+	+	Proteobacteria
Pantoea sp. At 9b	1	3	7	0	1	1	1	0	+	+	Proteobacteria
Pantoea vagans C9 1	1	4	6	0	1	1	1	0	+	+	Proteobacteria
Parabacteroides distasonis ATCC 8503	1	4	3	0	3	0	0	0	+	ND	Bacteroides/Chlorobi
Paracoccus denitrificans PD1222	1	4	11	0	0	0	2	0	+	ND	Proteobacteria
Parvibaculum lavamentivorans DS 1	1	4	8	0	0	1	1	0	+	ND	Proteobacteria
Parvularcula bermudensis HTCC2503	1	5	2	0	0	1	1	0	+	ND	Proteobacteria
Pasteurella multocida subsp. multocida str. Pm70	1	4	3	0	0	1	1	0	+	+	Proteobacteria
Pectobacterium atrosepticum SCRI1043	1	3	9	0	1	1	1	0	+	ND	Proteobacteria
Pectobacterium carotovorum subsp. carotovorum PC1	1	3	5	0	1	1	1	0	+	ND	Proteobacteria
Pectobacterium wasabiae WPP163	1	3	8	0	1	1	1	0	+	ND	Proteobacteria
Pediococcus pentosaceus ATCC 25745	1	2	3	3	2	0	0	0	+	+	Firmicutes
Pedobacter heparinus DSM 2366	1	5	2	1	2	0	0	0	+	ND	Bacteroides/Chlorobi
Pedobacter saltans DSM 12145	1	4	2	1	2	0	0	0	+	ND	Bacteroides/Chlorobi
Pelobacter carbinolicus DSM 2380	1	3	4	0	0	0	1	0	+	+	Proteobacteria
Pelobacter propionicus DSM 2379	1	3	8	0	0	0	0	0	+	+	Proteobacteria
Pelodictyon phaeoclathratiforme BU 1	1	2	1	0	1	0	0	0	+	ND	Bacteroides/Chlorobi
Pelotomaculum thermopropionicum SI	2	2	2	0	0	0	0	0	+	+	Firmicutes
Persephonella marina EX H1	1	1	6	0	1	0	0	0	+	+	Aquificae
Petrotoga mobilis SJ95	1	1	2	0	0	0	0	0	+	+	Thermotogae
Phenylobacterium zucineum HLK1	1	4	6	0	0	1	1	0	+	+	Proteobacteria
Photobacterium profundum SS9	1	4	8	0	2	1	0	0	+	+	Proteobacteria
Photorhabdus asymbiotica AU9800888	1	4	5	0	2	1	0	0	+	+	Proteobacteria
Photorhabdus luminescens subsp. laumondii TTO1	1	4	7	0	2	1	0	0	+	+	Proteobacteria
Pirellula staleyi DSM 6068	0	0	0	0	0	0	0	0	-	-	Planctomycetes
Planctomyces brasiliensis DSM 5305	1	0	0	0	0	0	0	0	-	-	Planctomycetes
Planctomyces limnophilus DSM 3776	1	0	0	0	0	0	0	0	-	-	Planctomycetes
Polaromonas naphthalenivorans CJ2	2	6	7	0	0	1	1	0	+	+	Proteobacteria
Polaromonas sp. JS666	2	4	8	0	0	1	1	0	+	+	Proteobacteria
Polymorphum gilvum SL003B 26A1	1	5	4	1	0	1	5	1	+	ND	Proteobacteria
Polynucleobacter necessarius STIR1	1	2	2	0	0	1	1	0	+	ND	Proteobacteria
Polynucleobacter sp. QLW P1DMWA 1	1	2	4	0	0	1	1	0	+	ND	Proteobacteria
Porphyromonas gingivalis ATCC 33277	1	1	2	0	1	0	0	0	+	+	Bacteroides/Chlorobi
Porphyromonas gingivalis W83	1	1	1	0	1	0	0	0	+	+	Bacteroides/Chlorobi
Prevotella denticola F0289	1	3	0	3	1	0	0	0	+	+	Bacteroides/Chlorobi
Prevotella melaninogenica ATCC 25845	1	3	1	4	1	0	0	0	+	+	Bacteroides/Chlorobi
Prevotella ruminicola 23	1	3	2	3	1	0	0	0	+	+	Bacteroides/Chlorobi
Prochlorococcus marinus str. AS9601	1	1	0	0	0	0	0	0	-	+	Cyanobacteria
Prochlorococcus marinus str. MIT 9211	1	1	0	0	0	0	0	0	-	+	Cyanobacteria
Prochlorococcus marinus str. MIT 9215	1	1	0	0	0	0	0	0	-	+	Cyanobacteria
Prochlorococcus marinus str. MIT 9301	1	1	0	0	0	0	0	0	-	+	Cyanobacteria
Prochlorococcus marinus str. MIT 9303	1	1	2	0	0	0	0	2	+	+	Cyanobacteria
Prochlorococcus marinus str. MIT 9312	1	1	0	0	0	0	0	0	-	+	Cyanobacteria
Prochlorococcus marinus str. MIT 9313	1	1	2	0	0	0	0	2	+	+	Cyanobacteria
Prochlorococcus marinus str. MIT 9515	1	1	0	0	0	0	0	0	-	+	Cyanobacteria
Prochlorococcus marinus str. NATL1A	1	0	0	0	0	0	0	0	-	+	Cyanobacteria
Prochlorococcus marinus str. NATL2A	1	0	0	0	0	0	0	0	-	+	Cyanobacteria
Prochlorococcus marinus subsp. marinus str. CCMP1375	1	1	0	0	0	0	0	0	-	+	Cyanobacteria
Prochlorococcus marinus subsp. pastoris str. CCMP1986 MED4	1	1	0	0	0	0	0	0	-	+	Cyanobacteria
Propionibacterium acnes KPA171202	1	2	0	1	0	0	0	0	+	+	Actinobacteria
Propionibacterium acnes SK137	1	2	0	1	0	0	0	0	+	+	Actinobacteria
Propionibacterium freudenreichii subsp. shermanii CIRM BIA1	1	2	2	0	1	0	0	0	+	+	Actinobacteria
Prosthecochloris aestuarii DSM 271	1	2	1	0	0	0	0	0	+	ND	Bacteroides/Chlorobi
Prosthecochloris vibrioformis DSM 265	1	2	2	0	0	0	0	0	+	ND	Bacteroides/Chlorobi
Proteus mirabilis HI4320	1	4	8	0	2	1	1	0	+	+	Proteobacteria
Pseudoalteromonas atlantica T6c	1	2	4	0	2	0	3	0	+	ND	Proteobacteria
Pseudoalteromonas haloplanktis TAC125	1	2	6	0	2	0	1	0	+	ND	Proteobacteria
Pseudoalteromonas sp. SM9913	1	2	7	0	2	0	1	0	+	ND	Proteobacteria
Pseudomonas aeruginosa LESB58	1	3	6	0	1	1	4	0	+	+	Proteobacteria
Pseudomonas aeruginosa PA7	1	3	6	0	1	1	4	0	+	+	Proteobacteria
Pseudomonas aeruginosa PAO1	1	3	5	0	1	1	4	0	+	+	Proteobacteria
Pseudomonas aeruginosa UCBPP PA14	1	3	5	0	1	1	4	0	+	+	Proteobacteria
Pseudomonas brassicacearum subsp. brassicacearum NFM421	1	3	5	0	1	1	2	0	+	+	Proteobacteria
Pseudomonas entomophila L48	1	4	6	0	1	1	2	0	+	+	Proteobacteria
Pseudomonas fluorescens Pf 5	1	3	5	0	1	1	2	0	+	+	Proteobacteria
Pseudomonas fluorescens Pf0 1	1	3	7	0	1	1	2	0	+	+	Proteobacteria
Pseudomonas fluorescens SBW25	1	5	6	0	1	1	2	0	+	+	Proteobacteria
Pseudomonas mendocina NK 01	1	4	5	0	1	0	2	0	+	+	Proteobacteria
Pseudomonas mendocina ymp	1	4	5	0	1	0	2	0	+	+	Proteobacteria
Pseudomonas putida BIRD 1	1	4	6	0	1	1	2	0	+	+	Proteobacteria
Pseudomonas putida F1	1	4	6	0	1	1	2	0	+	+	Proteobacteria
Pseudomonas putida GB 1	1	4	6	0	1	1	2	0	+	+	Proteobacteria
Pseudomonas putida KT2440	1	4	6	0	1	1	0	1	+	+	Proteobacteria
Pseudomonas putida W619	1	4	6	0	1	1	2	0	+	+	Proteobacteria
Pseudomonas stutzeri A1501	1	3	5	0	1	0	2	0	+	+	Proteobacteria
Pseudomonas stutzeri DSM 4166	1	3	7	0	1	0	2	0	+	+	Proteobacteria
Pseudomonas syringae pv. phaseolicola 1448A BAA 978	1	4	6	1	1	1	3	0	+	+	Proteobacteria
Pseudomonas syringae pv. syringae B728a	1	4	6	0	1	1	2	0	+	+	Proteobacteria
Pseudomonas syringae pv. tomato str. DC3000	1	4	8	1	1	1	3	0	+	+	Proteobacteria
Pseudonocardia dioxanivorans CB1190	4	5	7	0	0	0	0	0	+	+	Actinobacteria
Pseudoxanthomonas suwonensis 11 1	1	4	4	0	1	0	2	0	+	+	Proteobacteria
Psychrobacter arcticus 273 4	1	3	4	0	0	0	2	0	+	ND	Proteobacteria
Psychrobacter cryohalolentis K5	1	3	4	0	0	0	2	0	+	ND	Proteobacteria
Psychrobacter sp. PRwf 1	1	3	4	0	0	0	3	0	+	ND	Proteobacteria
Psychromonas ingrahamii 37	1	3	5	0	2	0	1	0	+	ND	Proteobacteria
Rahnella sp. Y9602	1	4	7	0	1	1	2	0	+	ND	Proteobacteria
Ralstonia eutropha H16	1	7	8	0	1	1	1	1	+	+	Proteobacteria
Ralstonia eutropha JMP134	1	7	7	0	1	1	1	1	+	+	Proteobacteria
Ralstonia metallidurans CH34	1	7	10	0	1	1	1	0	+	+	Proteobacteria
Ralstonia pickettii 12D	1	2	12	0	1	1	1	0	+	+	Proteobacteria
Ralstonia pickettii 12J	1	2	10	0	2	1	1	0	+	+	Proteobacteria
Ralstonia solanacearum CFBP2957	1	2	8	0	1	1	2	1	+	+	Proteobacteria
Ralstonia solanacearum CMR15	1	2	10	0	1	1	2	1	+	+	Proteobacteria
Ralstonia solanacearum GMI1000	1	2	9	0	1	1	2	1	+	+	Proteobacteria
Ralstonia solanacearum IPO1609	1	2	8	0	1	1	2	0	+	+	Proteobacteria
Ralstonia solanacearum MolK2	2	2	10	0	1	1	2	1	+	+	Proteobacteria
Ralstonia solanacearum PSI07	1	2	9	0	1	1	2	0	+	+	Proteobacteria
Renibacterium salmoninarum ATCC 33209	1	1	2	2	0	0	0	0	+	+	Actinobacteria
Rhizobium etli CFN 42	1	6	8	3	0	1	4	0	+	+	Proteobacteria
Rhizobium etli CIAT 652	1	6	8	3	0	1	4	0	+	+	Proteobacteria
Rhizobium leguminosarum bv. trifolii WSM1325	1	6	7	3	0	1	4	0	+	+	Proteobacteria
Rhizobium leguminosarum bv. trifolii WSM2304	1	6	10	3	0	1	4	0	+	+	Proteobacteria
Rhizobium leguminosarum bv. viciae 3841	1	6	7	3	0	1	4	0	+	+	Proteobacteria
Rhizobium sp. NGR234	1	6	7	3	0	1	4	0	+	+	Proteobacteria
Rhodobacter capsulatus SB1003	1	4	6	1	0	0	2	0	+	+	Proteobacteria
Rhodobacter sphaeroides 2.4.1 ATCC BAA 808	1	4	7	1	0	1	3	0	+	+	Proteobacteria
Rhodobacter sphaeroides ATCC 17025	1	4	9	1	0	1	3	0	+	+	Proteobacteria
Rhodobacter sphaeroides ATCC 17029	1	4	8	1	0	1	3	0	+	+	Proteobacteria
Rhodobacter sphaeroides KD131 KD131 KCTC 12085	1	4	7	1	0	1	3	0	+	+	Proteobacteria
Rhodococcus equi 103S	1	3	10	1	0	0	0	0	+	+	Actinobacteria
Rhodococcus erythropolis PR4 NBRC 100887	1	4	6	1	0	0	0	0	+	+	Actinobacteria
Rhodococcus jostii RHA1	1	4	8	4	0	0	0	0	+	+	Actinobacteria
Rhodococcus opacus B4	1	4	9	1	0	0	0	0	+	+	Actinobacteria
Rhodoferax ferrireducens T118 DSM 15236	1	4	7	0	1	1	3	0	+	ND	Proteobacteria
Rhodomicrobium vannielii ATCC 17100	1	5	3	0	0	1	5	0	+	ND	Proteobacteria
Rhodopirellula baltica SH 1	0	0	0	0	0	0	0	0	-	-	Planctomycetes
Rhodopseudomonas palustris BisA53	1	5	6	0	0	1	5	0	+	+	Proteobacteria
Rhodopseudomonas palustris BisB18	1	5	8	0	0	1	5	0	+	+	Proteobacteria
Rhodopseudomonas palustris BisB5	1	5	5	0	0	1	5	0	+	+	Proteobacteria
Rhodopseudomonas palustris CGA009	1	5	5	0	0	1	0	0	+	+	Proteobacteria
Rhodopseudomonas palustris DX 1	1	5	7	0	0	1	5	0	+	+	Proteobacteria
Rhodopseudomonas palustris HaA2	1	5	4	0	0	1	5	0	+	+	Proteobacteria
Rhodopseudomonas palustris TIE 1	1	5	5	0	0	1	5	0	+	+	Proteobacteria
Rhodospirillum centenum SW ATCC 51521	1	3	5	0	1	1	1	0	+	+	Proteobacteria
Rhodospirillum rubrum ATCC 11170	1	5	5	0	0	1	1	0	+	+	Proteobacteria
Rhodothermus marinus DSM 4252	1	2	1	0	0	0	0	0	+	+	Bacteroides/Chlorobi
Rickettsia africae ESF 5	1	2	2	0	0	0	0	0	+	+	Proteobacteria
Rickettsia akari str. Hartford	1	2	2	0	0	0	0	0	+	+	Proteobacteria
Rickettsia bellii OSU 85 389	1	2	2	0	0	0	0	0	+	+	Proteobacteria
Rickettsia bellii RML369 C	1	2	2	0	0	0	0	0	+	+	Proteobacteria
Rickettsia canadensis str. McKiel	1	1	2	0	0	0	0	0	+	+	Proteobacteria
Rickettsia conorii str. Malish 7	1	2	2	0	0	0	0	0	+	+	Proteobacteria
Rickettsia felis URRWXCal2	1	2	2	0	0	0	0	0	+	+	Proteobacteria
Rickettsia massiliae MTU5	1	2	2	0	0	0	0	0	+	+	Proteobacteria
Rickettsia peacockii str. Rustic	1	1	2	0	0	0	0	0	+	+	Proteobacteria
Rickettsia prowazekii Rp22	1	1	2	0	0	0	0	0	+	+	Proteobacteria
Rickettsia prowazekii str. Madrid E	1	1	1	0	0	0	0	0	+	+	Proteobacteria
Rickettsia rickettsii str. Iowa	1	1	2	0	0	0	0	0	+	+	Proteobacteria
Rickettsia rickettsii str. Sheila Smith	1	1	2	0	0	0	0	0	+	+	Proteobacteria
Rickettsia typhi str. Wilmington	1	2	2	0	0	0	0	0	+	+	Proteobacteria
Riemerella anatipestifer DSM 15868	1	2	0	2	1	0	0	0	+	ND	Bacteroides/Chlorobi
Riemerella anatipestifer RA GD	1	2	0	1	1	0	0	0	+	ND	Bacteroides/Chlorobi
Robiginitalea biformata HTCC2501	1	2	3	0	1	0	0	0	+	ND	Bacteroides/Chlorobi
Roseburia intestinalis M50/1	2	2	4	0	1	0	0	0	+	ND	Firmicutes
Roseburia intestinalis XB6B4	2	2	3	0	1	0	0	0	+	ND	Firmicutes
Roseiflexus castenholzii DSM 13941	4	3	1	0	0	0	0	0	+	ND	Chloroflexi
Roseiflexus sp. RS 1	4	3	1	0	0	0	0	0	+	ND	Chloroflexi
Roseobacter denitrificans OCh 114	1	3	6	0	0	0	3	0	+	ND	Proteobacteria
Rothia dentocariosa ATCC 17931	1	1	2	1	0	0	0	0	+	+	Actinobacteria
Rothia mucilaginosa DY 18	1	1	1	1	0	0	0	0	+	+	Actinobacteria
Rubrobacter xylanophilus DSM 9941	1	3	3	0	1	0	0	0	+	+	Actinobacteria
Ruminococcus albus 7	1	1	1	5	1	0	0	0	+	+	Firmicutes
Ruminococcus bromii L2 63	2	1	2	1	0	0	0	0	+	+	Firmicutes
Ruminococcus obeum A2 162	1	1	2	0	1	0	0	0	+	+	Firmicutes
Ruminococcus sp. 18P13	1	1	0	4	0	0	0	0	+	+	Firmicutes
Ruminococcus sp. SR1/5	1	1	2	1	3	0	0	0	+	+	Firmicutes
Ruminococcus torques L2 14	1	0	2	2	4	0	0	0	-	+	Firmicutes
Saccharomonospora viridis DSM 43017	1	2	5	2	0	0	0	0	+	+	Actinobacteria
Saccharophagus degradans 2 40	1	3	5	0	3	0	1	0	+	ND	Proteobacteria
Saccharopolyspora erythraea NRRL 2338	2	4	5	5	0	0	0	0	+	+	Actinobacteria
Salinibacter ruber DSM 13855 M31	1	1	2	0	0	0	0	0	+	ND	Bacteroides/Chlorobi
Salinibacter ruber M8	0	1	2	0	0	0	0	0	-	ND	Bacteroides/Chlorobi
Salinispora arenicola CNS 205	3	5	2	0	0	0	0	0	+	+	Actinobacteria
Salinispora tropica CNB 440	3	5	2	0	0	0	0	0	+	+	Actinobacteria
Salmonella enterica subsp. arizonae serovar 62 z4 z23 RSK2980	1	4	7	0	2	1	1	0	+	+	Proteobacteria
Salmonella enterica subsp. enterica serovar Agona str. SL483	1	4	7	0	2	0	1	0	+	+	Proteobacteria
Salmonella enterica subsp. enterica serovar Choleraesuis str. SC B67	1	3	7	0	2	1	1	1	+	+	Proteobacteria
Salmonella enterica subsp. enterica serovar Dublin str. CT 02021853	1	4	6	0	2	0	1	1	+	+	Proteobacteria
Salmonella enterica subsp. enterica serovar Gallinarum str. 287/91	1	4	6	0	2	1	1	0	+	+	Proteobacteria
Salmonella enterica subsp. enterica serovar Heidelberg str. SL476	1	4	7	0	2	0	1	0	+	+	Proteobacteria
Salmonella enterica subsp. enterica serovar Newport str. SL254	1	4	8	0	2	0	1	0	+	+	Proteobacteria
Salmonella enterica subsp. enterica serovar Paratyphi A str. ATCC 9150	1	4	6	0	2	1	1	0	+	+	Proteobacteria
Salmonella enterica subsp. enterica serovar Paratyphi B str. SPB7 SGSC4150	1	4	9	0	2	1	1	0	+	+	Proteobacteria
Salmonella enterica subsp. enterica serovar Paratyphi C strain RKS4594	1	4	8	0	2	1	1	1	+	+	Proteobacteria
Salmonella enterica subsp. enterica serovar Schwarzengrund str. CVM19633	1	4	6	0	2	0	1	0	+	+	Proteobacteria
Salmonella enterica subsp. enterica serovar Typhi CT18	1	4	10	0	2	1	1	1	+	+	Proteobacteria
Salmonella enterica subsp. enterica serovar Typhi str. Ty2	1	4	10	0	2	1	1	0	+	+	Proteobacteria
Salmonella enterica subsp. enterica serovar Typhimurium str. 14028S	1	4	8	0	2	1	1	0	+	+	Proteobacteria
Salmonella enterica subsp. enterica serovar Typhimurium str. 4/74	1	4	9	0	2	1	1	0	+	+	Proteobacteria
Salmonella enterica subsp. enterica serovar Typhimurium str. D23580	1	4	7	0	2	1	1	1	+	+	Proteobacteria
Salmonella enterica subsp. enterica serovar Typhimurium str. SL1344	1	4	7	0	2	1	1	0	+	+	Proteobacteria
Salmonella enterica subsp. enterica serovar Typhimurium str. T000240	1	4	8	0	2	1	1	0	+	+	Proteobacteria
Salmonella enterica subsp. enterica serovar Weltevreden str. 2007 60 3289 1	1	5	6	0	2	1	1	1	+	+	Proteobacteria
Salmonella typhimurium LT2 SGSC 1412 ATCC 700720	1	4	8	0	2	1	1	0	+	+	Proteobacteria
Sanguibacter keddieii DSM 10542	1	2	2	0	0	0	0	0	+	+	Actinobacteria
Sebaldella termitidis ATCC 33386	1	1	2	1	0	0	0	0	+	ND	Fusobacteria
Segniliparus rotundus DSM 44985	1	1	4	3	0	0	0	0	+	+	Actinobacteria
Serratia proteamaculans 568	1	4	11	0	1	1	2	0	+	+	Proteobacteria
Shewanella amazonensis SB2B	1	3	6	0	2	1	3	0	+	+	Proteobacteria
Shewanella baltica OS155	1	4	6	0	3	0	3	0	+	+	Proteobacteria
Shewanella baltica OS185	1	5	6	0	2	0	3	0	+	+	Proteobacteria
Shewanella baltica OS195	1	4	6	0	2	0	3	0	+	+	Proteobacteria
Shewanella baltica OS223	1	3	6	0	2	0	3	0	+	+	Proteobacteria
Shewanella baltica OS678	1	4	6	0	2	0	3	0	+	+	Proteobacteria
Shewanella denitrificans OS217	1	3	6	0	1	0	3	0	+	+	Proteobacteria
Shewanella frigidimarina NCIMB 400	1	3	6	0	2	0	3	0	+	+	Proteobacteria
Shewanella halifaxensis HAW EB4	1	2	7	0	3	0	3	0	+	+	Proteobacteria
Shewanella loihica PV 4	1	2	5	0	3	0	3	0	+	+	Proteobacteria
Shewanella oneidensis MR 1	1	4	5	0	3	0	0	0	+	+	Proteobacteria
Shewanella pealeana ATCC 700345	1	2	7	0	4	0	3	0	+	+	Proteobacteria
Shewanella piezotolerans WP3	1	2	6	0	3	0	3	0	+	+	Proteobacteria
Shewanella putrefaciens 200	1	3	7	0	2	0	2	0	+	+	Proteobacteria
Shewanella putrefaciens CN 32	1	3	6	0	2	0	2	0	+	+	Proteobacteria
Shewanella sediminis HAW EB3	1	2	5	0	3	0	3	0	+	+	Proteobacteria
Shewanella sp. ANA 3	1	3	6	0	2	0	3	0	+	+	Proteobacteria
Shewanella sp. MR 4	1	3	6	0	2	0	3	0	+	+	Proteobacteria
Shewanella sp. MR 7	1	3	6	0	2	0	3	0	+	+	Proteobacteria
Shewanella sp. W3 18 1	1	5	7	0	2	0	2	0	+	+	Proteobacteria
Shewanella violacea DSS12	1	2	5	0	2	0	3	0	+	+	Proteobacteria
Shewanella woodyi ATCC 51908	1	2	6	0	4	0	3	0	+	+	Proteobacteria
Shigella boydii CDC 3083 94 BS512	1	3	7	1	1	1	1	1	+	+	Proteobacteria
Shigella boydii Sb227	1	4	6	1	1	1	1	0	+	+	Proteobacteria
Shigella dysenteriae Sd197	1	3	6	0	2	1	1	0	+	+	Proteobacteria
Shigella flexneri 2002017	1	3	7	1	2	1	1	1	+	+	Proteobacteria
Shigella flexneri 2a str. 2457T	1	2	6	1	2	1	1	0	+	+	Proteobacteria
Shigella flexneri 2a str. 301	1	3	8	1	2	1	1	0	+	+	Proteobacteria
Shigella flexneri 5 str. 8401	1	3	6	1	2	1	1	1	+	+	Proteobacteria
Shigella sonnei Ss046	1	4	6	1	1	1	1	0	+	+	Proteobacteria
Sideroxydans lithotrophicus ES 1	1	4	7	0	1	1	1	0	+	ND	Proteobacteria
Silicibacter pomeroyi DSS 3	1	5	6	0	0	1	2	0	+	ND	Proteobacteria
Silicibacter sp. TM1040	1	4	7	0	0	1	4	0	+	ND	Proteobacteria
Sinorhizobium medicae WSM419	1	6	9	5	0	1	4	0	+	+	Proteobacteria
Sinorhizobium meliloti 1021	1	7	6	3	0	1	5	0	+	+	Proteobacteria
Sodalis glossinidius str. morsitans	1	3	6	0	1	0	0	0	+	ND	Proteobacteria
Solibacillus silvestris StLB046	1	5	2	0	2	0	0	0	+	+	Firmicutes
Solibacter usitatus Ellin6076	3	3	9	0	0	0	0	0	+	ND	Fibrobacteres/Acidobacteria
Sorangium cellulosum So ce 56	1	4	6	0	0	0	0	0	+	+	Proteobacteria
Sphaerobacter thermophilus DSM 20745	1	2	4	0	0	0	0	0	+	+	Chloroflexi
Sphingobacterium sp. 21	1	5	2	1	3	0	0	0	+	ND	Bacteroides/Chlorobi
Sphingobium japonicum UT26S	1	4	9	1	0	1	1	0	+	ND	Proteobacteria
Sphingomonas wittichii RW1	1	4	7	0	0	1	1	0	+	+	Proteobacteria
Sphingopyxis alaskensis RB2256	1	5	6	1	0	1	1	0	+	ND	Proteobacteria
Spirochaeta smaragdinae DSM 11293	1	2	3	0	0	0	0	0	+	+	Spirochaetes
Spirochaeta sp. Buddy	3	0	0	0	0	0	0	0	-	ND	Spirochaetes
Spirochaeta thermophila DSM 6192	2	2	3	0	0	0	0	0	+	+	Spirochaetes
Spirosoma linguale DSM 74	1	5	6	0	0	0	0	0	+	ND	Bacteroides/Chlorobi
Stackebrandtia nassauensis DSM 44728	1	5	1	3	2	0	0	0	+	+	Actinobacteria
Staphylococcus aureus 04 02981	2	3	0	0	5	0	0	0	+	+	Firmicutes
Staphylococcus aureus RF122	2	3	0	0	5	0	0	0	+	+	Firmicutes
Staphylococcus aureus subsp. aureus COL	2	3	2	0	4	0	0	0	+	+	Firmicutes
Staphylococcus aureus subsp. aureus ECT R 2	2	3	2	0	4	0	0	0	+	+	Firmicutes
Staphylococcus aureus subsp. aureus ED133	2	3	2	0	4	0	0	0	+	+	Firmicutes
Staphylococcus aureus subsp. aureus ED98	2	3	0	0	4	0	0	0	+	+	Firmicutes
Staphylococcus aureus subsp. aureus JH1	2	3	0	0	6	0	0	0	+	+	Firmicutes
Staphylococcus aureus subsp. aureus JH9	2	3	0	0	6	0	0	0	+	+	Firmicutes
Staphylococcus aureus subsp. aureus JKD6159	2	3	1	0	4	0	0	0	+	+	Firmicutes
Staphylococcus aureus subsp. aureus MRSA252	2	3	0	0	4	0	0	0	+	+	Firmicutes
Staphylococcus aureus subsp. aureus MSSA476	2	3	0	0	4	0	0	0	+	+	Firmicutes
Staphylococcus aureus subsp. aureus Mu3	2	3	1	0	6	0	0	0	+	+	Firmicutes
Staphylococcus aureus subsp. aureus Mu50	2	3	1	0	5	0	0	0	+	+	Firmicutes
Staphylococcus aureus subsp. aureus MW2	2	3	0	0	4	0	0	0	+	+	Firmicutes
Staphylococcus aureus subsp. aureus N315	2	3	0	0	4	0	0	0	+	+	Firmicutes
Staphylococcus aureus subsp. aureus NCTC 8325	2	3	2	0	5	0	0	0	+	+	Firmicutes
Staphylococcus aureus subsp. aureus ST398	2	3	1	0	4	0	0	0	+	+	Firmicutes
Staphylococcus aureus subsp. aureus str. JKD6008	2	2	2	0	5	0	0	0	+	+	Firmicutes
Staphylococcus aureus subsp. aureus str. Newman	2	3	0	0	7	0	0	0	+	+	Firmicutes
Staphylococcus aureus subsp. aureus T0131	2	3	3	0	4	0	0	0	+	+	Firmicutes
Staphylococcus aureus subsp. aureus TCH60	2	3	3	0	4	0	0	0	+	+	Firmicutes
Staphylococcus aureus subsp. aureus TW20	2	3	1	0	5	0	0	0	+	+	Firmicutes
Staphylococcus aureus subsp. aureus USA300 FPR3757	2	3	0	0	4	0	0	0	+	+	Firmicutes
Staphylococcus aureus subsp. aureus USA300 TCH1516	2	3	1	0	4	0	0	0	+	+	Firmicutes
Staphylococcus carnosus subsp. carnosus TM300	2	3	0	0	4	0	0	0	+	+	Firmicutes
Staphylococcus epidermidis ATCC 12228	2	3	1	1	4	0	0	0	+	+	Firmicutes
Staphylococcus epidermidis RP62A	2	3	0	1	4	0	0	0	+	+	Firmicutes
Staphylococcus haemolyticus JCSC1435	2	3	0	1	5	0	0	0	+	+	Firmicutes
Staphylococcus lugdunensis HKU09 01	2	3	0	1	5	0	0	0	+	+	Firmicutes
Staphylococcus pseudintermedius ED99	2	3	2	0	4	0	0	0	+	+	Firmicutes
Staphylococcus pseudintermedius HKU10 03	2	3	3	0	5	0	0	0	+	+	Firmicutes
Staphylococcus saprophyticus subsp. saprophyticus ATCC 15305	2	3	0	1	4	0	0	0	+	+	Firmicutes
Starkeya novella DSM 506	1	5	5	0	0	1	5	0	+	ND	Proteobacteria
Stenotrophomonas maltophilia K279a	1	4	7	0	1	1	2	1	+	ND	Proteobacteria
Stenotrophomonas maltophilia R551 3	1	4	7	0	1	1	2	2	+	ND	Proteobacteria
Stigmatella aurantiaca DW4/3 1	1	4	11	1	1	1	0	0	+	ND	Proteobacteria
Streptobacillus moniliformis DSM 12112	1	1	0	1	0	0	0	0	+	+	Fusobacteria
Streptococcus agalactiae 2603V/R serotype V	1	3	2	1	2	0	0	0	+	+	Firmicutes
Streptococcus agalactiae A909	1	3	1	2	4	0	0	0	+	+	Firmicutes
Streptococcus agalactiae NEM316 serovar III	1	3	1	1	2	0	0	0	+	+	Firmicutes
Streptococcus dysgalactiae subsp. equisimilis ATCC 12394	1	3	2	1	3	0	0	0	+	+	Firmicutes
Streptococcus dysgalactiae subsp. equisimilis GGS 124	1	3	1	1	5	0	0	0	+	+	Firmicutes
Streptococcus equi subsp. equi 4047	1	3	1	3	6	0	0	0	+	+	Firmicutes
Streptococcus equi subsp. zooepidemicus MGCS10565 ATCC BAA1716	1	3	1	1	3	0	0	0	+	+	Firmicutes
Streptococcus gallolyticus subsp. gallolyticus ATCC BAA 2069	1	3	2	2	3	0	0	0	+	+	Firmicutes
Streptococcus gallolyticus UCN34	1	3	2	2	3	0	0	0	+	+	Firmicutes
Streptococcus gordonii str. Challis substr. CH1	1	3	1	2	1	0	0	0	+	+	Firmicutes
Streptococcus mitis B6	1	2	3	2	1	0	0	0	+	+	Firmicutes
Streptococcus mutans NN2025	1	3	1	2	1	0	0	0	+	+	Firmicutes
Streptococcus mutans UA159	1	3	1	2	1	0	0	0	+	+	Firmicutes
Streptococcus oralis Uo5	1	3	2	1	1	0	0	0	+	+	Firmicutes
Streptococcus pneumoniae 670 6B	1	3	2	2	1	0	0	0	+	+	Firmicutes
Streptococcus pneumoniae 70585	1	3	1	2	1	0	0	0	+	+	Firmicutes
Streptococcus pneumoniae AP200	1	3	1	2	1	0	0	0	+	+	Firmicutes
Streptococcus pneumoniae ATCC 700669	1	3	2	3	1	0	0	0	+	+	Firmicutes
Streptococcus pneumoniae CGSP14	1	3	2	2	1	0	0	0	+	+	Firmicutes
Streptococcus pneumoniae D39	1	3	1	2	1	0	0	0	+	+	Firmicutes
Streptococcus pneumoniae G54	1	3	2	2	1	0	0	0	+	+	Firmicutes
Streptococcus pneumoniae Hungary19A 6	1	3	2	3	1	0	0	0	+	+	Firmicutes
Streptococcus pneumoniae INV104	1	3	1	2	1	0	0	0	+	+	Firmicutes
Streptococcus pneumoniae INV200	1	3	1	2	1	0	0	0	+	+	Firmicutes
Streptococcus pneumoniae JJA	1	3	1	2	1	0	0	0	+	+	Firmicutes
Streptococcus pneumoniae OXC141	1	3	1	1	1	0	0	0	+	+	Firmicutes
Streptococcus pneumoniae P1031	1	3	2	2	1	0	0	0	+	+	Firmicutes
Streptococcus pneumoniae R6	1	6	1	2	1	0	0	0	+	+	Firmicutes
Streptococcus pneumoniae Taiwan19F 14	1	3	2	2	1	0	0	0	+	+	Firmicutes
Streptococcus pneumoniae TCH8431/19A	1	3	2	2	1	0	0	0	+	+	Firmicutes
Streptococcus pneumoniae TIGR4	1	5	1	2	1	0	0	0	+	+	Firmicutes
Streptococcus pyogenes M1 GAS SF370	1	3	1	3	5	0	0	0	+	+	Firmicutes
Streptococcus pyogenes MGAS10270	1	3	1	2	6	0	0	0	+	+	Firmicutes
Streptococcus pyogenes MGAS10394	1	3	1	2	6	0	0	0	+	+	Firmicutes
Streptococcus pyogenes MGAS10750	1	3	1	1	6	0	0	0	+	+	Firmicutes
Streptococcus pyogenes MGAS2096	1	3	2	2	5	0	0	0	+	+	Firmicutes
Streptococcus pyogenes MGAS315	1	3	1	2	9	0	0	0	+	+	Firmicutes
Streptococcus pyogenes MGAS5005	1	3	1	1	6	0	0	0	+	+	Firmicutes
Streptococcus pyogenes MGAS6180	1	3	1	3	4	0	0	0	+	+	Firmicutes
Streptococcus pyogenes MGAS8232	1	3	1	2	7	0	0	0	+	+	Firmicutes
Streptococcus pyogenes MGAS9429	1	3	1	2	5	0	0	0	+	+	Firmicutes
Streptococcus pyogenes NZ131	1	3	1	1	4	0	0	0	+	+	Firmicutes
Streptococcus pyogenes SSI 1	1	3	1	2	5	0	0	0	+	+	Firmicutes
Streptococcus pyogenes str. Manfredo	1	3	1	2	5	0	0	0	+	+	Firmicutes
Streptococcus sanguinis SK36	1	3	2	0	3	0	0	0	+	+	Firmicutes
Streptococcus suis 05ZYH33	1	3	2	1	1	0	0	0	+	+	Firmicutes
Streptococcus suis 98HAH33	1	3	2	1	1	0	0	0	+	+	Firmicutes
Streptococcus suis BM407	1	3	2	1	0	0	0	0	+	+	Firmicutes
Streptococcus suis GZ1	1	3	1	1	1	0	0	0	+	+	Firmicutes
Streptococcus suis JS14	1	3	1	1	1	0	0	0	+	+	Firmicutes
Streptococcus suis P1/7	1	3	1	1	0	0	0	0	+	+	Firmicutes
Streptococcus suis SC84	1	3	2	1	0	0	0	0	+	+	Firmicutes
Streptococcus suis ST3	1	3	1	1	1	0	0	0	+	+	Firmicutes
Streptococcus thermophilus CNRZ1066	1	3	1	2	3	0	0	0	+	+	Firmicutes
Streptococcus thermophilus LMD 9	1	3	1	1	2	0	0	0	+	+	Firmicutes
Streptococcus thermophilus LMG 18311	1	3	1	2	3	0	0	0	+	+	Firmicutes
Streptococcus thermophilus ND03	1	3	2	1	3	0	0	0	+	+	Firmicutes
Streptococcus uberis 0140J	1	3	1	1	3	0	0	0	+	+	Firmicutes
Streptomyces avermitilis MA 4680	1	6	1	3	0	0	0	0	+	+	Actinobacteria
Streptomyces bingchenggensis BCW 1	2	6	11	3	0	0	0	0	+	+	Actinobacteria
Streptomyces coelicolor A3 2	2	4	4	3	0	0	0	0	+	+	Actinobacteria
Streptomyces flavogriseus ATCC 33331	2	4	12	2	0	0	0	0	+	+	Actinobacteria
Streptomyces griseus subsp. griseus NBRC 13350	2	4	3	3	0	0	0	0	+	+	Actinobacteria
Streptomyces scabiei 87.22	1	5	8	2	0	0	0	0	+	+	Actinobacteria
Streptomyces venezuelae ATCC 10712	1	4	9	1	0	0	0	0	+	+	Actinobacteria
Streptosporangium roseum DSM 43021	2	6	3	0	0	0	0	0	+	+	Actinobacteria
Sulfuricurvum kujiense DSM 16994	1	2	4	0	0	0	0	0	+	ND	Proteobacteria
Sulfurihydrogenibium azorense Az Fu1	1	1	4	0	0	0	0	0	+	ND	Aquificae
Sulfurihydrogenibium sp. YO3AOP1	1	1	4	0	0	0	0	0	+	ND	Aquificae
Sulfurimonas autotrophica DSM 16294	1	1	3	0	1	1	1	0	+	+	Proteobacteria
Sulfurimonas denitrificans DSM 1251	1	1	3	0	0	1	1	0	+	+	Proteobacteria
Sulfurospirillum deleyianum DSM 6946	1	1	3	0	1	1	0	0	+	ND	Proteobacteria
Sulfurovum sp. NBC37 1	1	1	2	0	0	0	2	0	+	+	Proteobacteria
Symbiobacterium thermophilum IAM 14863	2	3	3	0	1	0	0	0	+	+	Firmicutes
Synechococcus elongatus PCC 6301	1	3	1	0	0	1	0	0	+	+	Cyanobacteria
Synechococcus elongatus PCC 7942	1	3	1	0	0	1	0	0	+	+	Cyanobacteria
Synechococcus sp. CC9311	1	2	2	0	0	0	0	2	+	+	Cyanobacteria
Synechococcus sp. CC9605	1	1	2	0	0	0	0	2	+	+	Cyanobacteria
Synechococcus sp. CC9902	1	2	2	0	0	0	0	2	+	+	Cyanobacteria
Synechococcus sp. JA 2 3B a 2 13	1	2	1	0	0	0	0	0	+	+	Cyanobacteria
Synechococcus sp. JA 3 3Ab	1	2	1	0	0	0	0	0	+	+	Cyanobacteria
Synechococcus sp. PCC 7002 ATCC 27264	1	5	1	0	0	1	0	0	+	+	Cyanobacteria
Synechococcus sp. RCC307	1	2	2	0	0	0	0	2	+	+	Cyanobacteria
Synechococcus sp. WH 7803	1	2	2	0	0	0	0	2	+	+	Cyanobacteria
Synechococcus sp. WH 8102	1	1	2	0	0	0	0	2	+	+	Cyanobacteria
Synechocystis sp. PCC 6803	1	3	1	0	0	1	0	2	+	+	Cyanobacteria
Synergistetes bacterium SGP1	1	0	1	0	0	0	0	0	-	ND	Synergistetes
Syntrophobacter fumaroxidans MPOB	1	4	6	0	0	1	1	0	+	+	Proteobacteria
Syntrophobotulus glycolicus DSM 8271	3	1	2	1	1	0	0	0	+	+	Firmicutes
Syntrophomonas wolfei subsp. wolfei str. Goettingen	1	2	2	0	0	0	0	0	+	+	Firmicutes
Syntrophothermus lipocalidus DSM 12680	2	3	2	0	1	0	0	0	+	+	Firmicutes
Syntrophus aciditrophicus SB	1	3	6	0	0	2	1	0	+	ND	Proteobacteria
Taylorella equigenitalis MCE9	1	1	3	0	0	1	1	0	+	ND	Proteobacteria
Teredinibacter turnerae T7901	1	2	5	0	2	0	1	0	+	ND	Proteobacteria
Terriglobus saanensis SP1PR4	1	3	3	0	0	0	0	0	+	+	Fibrobacteres/Acidobacteria
Thauera sp. MZ1T	3	2	6	0	1	1	2	0	+	ND	Proteobacteria
Thermaerobacter marianensis DSM 12885	2	2	2	0	0	0	0	0	+	+	Firmicutes
Thermanaerovibrio acidaminovorans DSM 6589	2	1	2	0	0	0	0	0	+	+	Synergistetes
Thermincola sp. JR	3	2	3	0	0	0	0	0	+	+	Firmicutes
Thermoanaerobacter brockii subsp. finnii Ako 1	1	1	3	0	0	0	0	0	+	+	Firmicutes
Thermoanaerobacter italicus Ab9	1	1	2	0	0	0	0	0	+	+	Firmicutes
Thermoanaerobacter mathranii subsp. mathranii str. A3	1	1	1	0	0	0	0	0	+	+	Firmicutes
Thermoanaerobacter pseudethanolicus ATCC 33223 39E	1	1	3	0	0	0	0	0	+	+	Firmicutes
Thermoanaerobacter sp. X513	1	1	3	0	0	0	0	0	+	+	Firmicutes
Thermoanaerobacter sp. X514	1	1	3	0	0	0	0	0	+	+	Firmicutes
Thermoanaerobacter tengcongensis MB4	1	1	3	0	0	0	0	0	+	+	Firmicutes
Thermoanaerobacterium thermosaccharolyticum DSM 571	2	1	2	0	0	0	0	0	+	+	Firmicutes
Thermobaculum terrenum ATCC BAA 798	2	0	0	0	0	0	0	0	-	+	Unclassified
Thermobifida fusca YX	1	3	2	0	0	0	0	0	+	+	Actinobacteria
Thermobispora bispora DSM 43833	1	4	2	1	0	0	0	0	+	+	Actinobacteria
Thermocrinis albus DSM 14484	1	1	4	0	0	0	0	0	+	+	Aquificae
Thermodesulfovibrio yellowstonii DSM 11347	1	3	3	0	0	0	0	0	+	ND	Nitrospirae
Thermomicrobium roseum DSM 5159	1	1	2	0	0	0	0	0	+	+	Chloroflexi
Thermomonospora curvata DSM 43183	1	4	3	2	0	0	0	0	+	+	Actinobacteria
Thermosediminibacter oceani DSM 16646	2	1	1	0	0	0	0	0	+	+	Firmicutes
Thermosipho africanus TCF52B	1	1	3	0	1	0	0	0	+	+	Thermotogae
Thermosipho melanesiensis BI429	1	1	3	0	1	0	0	0	+	+	Thermotogae
Thermosynechococcus elongatus BP 1	1	2	1	0	0	1	0	1	+	ND	Cyanobacteria
Thermotoga lettingae TMO	1	1	3	0	1	0	0	0	+	+	Thermotogae
Thermotoga maritima MSB8	1	1	2	0	1	0	0	0	+	+	Thermotogae
Thermotoga naphthophila RKU 10	1	1	2	0	1	0	0	0	+	+	Thermotogae
Thermotoga neapolitana DSM 4359	1	1	2	0	1	0	0	0	+	+	Thermotogae
Thermotoga petrophila RKU 1	1	1	2	0	1	0	0	0	+	+	Thermotogae
Thermotoga sp. RQ2	1	1	2	0	1	0	0	0	+	+	Thermotogae
Thermovibrio ammonificans HB 1	1	1	3	0	1	0	0	0	+	ND	Aquificae
Thermus scotoductus SA 01	1	1	2	0	0	0	0	0	+	+	Deinococcus/Thermus
Thermus thermophilus HB27	1	1	1	0	0	0	0	0	+	+	Deinococcus/Thermus
Thermus thermophilus HB8	1	1	1	0	0	0	0	0	+	+	Deinococcus/Thermus
Thioalkalivibrio sp. HL EbGR7	1	3	6	0	1	0	1	0	+	ND	Proteobacteria
Thioalkalivibrio sp. K90mix	1	3	6	0	1	0	1	0	+	ND	Proteobacteria
Thiobacillus denitrificans ATCC 25259	1	2	4	0	1	1	1	0	+	+	Proteobacteria
Thiomicrospira crunogena XCL 2	1	1	6	0	1	0	1	0	+	ND	Proteobacteria
Thiomonas intermedia K12	2	3	5	0	1	1	1	0	+	ND	Proteobacteria
Thiomonas sp. 3As	2	3	6	0	1	1	1	0	+	ND	Proteobacteria
Tolumonas auensis DSM 9187	1	3	4	0	1	0	2	0	+	ND	Proteobacteria
Treponema denticola ATCC 35405	1	2	2	0	1	0	0	0	+	+	Spirochaetes
Treponema pallidum subsp. pallidum SS14	1	1	2	0	0	0	0	0	+	+	Spirochaetes
Treponema pallidum subsp. pallidum str. Chicago	1	1	2	0	0	0	0	0	+	+	Spirochaetes
Treponema pallidum subsp. pallidum str. Nichols	1	1	2	0	0	0	0	0	+	+	Spirochaetes
Treponema succinifaciens DSM 2489	1	1	3	0	1	0	0	0	+	+	Spirochaetes
Trichodesmium erythraeum IMS101	1	3	1	0	0	0	0	2	+	ND	Cyanobacteria
Tropheryma whipplei str. Twist	1	1	2	0	0	0	0	0	+	+	Actinobacteria
Tropheryma whipplei TW08/27	1	1	2	0	0	0	0	0	+	+	Actinobacteria
Truepera radiovictrix DSM 17093	3	1	1	0	0	0	0	0	+	-	Deinococcus/Thermus
Tsukamurella paurometabola DSM 20162	1	2	5	0	0	0	0	0	+	+	Actinobacteria
uncultured Desulfobacterium sp.	1	3	5	0	0	1	1	0	+	ND	Proteobacteria
uncultured Termite group 1 bacterium phylotype Rs D17	1	1	1	0	0	0	0	0	+	ND	Elusimicrobia
Ureaplasma parvum serovar 3 str. ATCC 700970	0	0	0	0	0	0	0	0	-	-	Tenericutes
Variovorax paradoxus EPS	2	6	5	0	0	2	1	0	+	ND	Proteobacteria
Variovorax paradoxus S110	2	5	5	0	1	2	2	0	+	ND	Proteobacteria
Veillonella parvula DSM 2008	2	2	1	0	0	0	0	0	+	+	Firmicutes
Verminephrobacter eiseniae EF01 2	1	2	5	0	1	1	1	0	+	ND	Proteobacteria
Verrucosispora maris AB 18 032	2	5	5	1	0	0	0	0	+	+	Actinobacteria
Vibrio cholerae LMA3894 4	1	1	4	0	2	1	1	0	+	+	Proteobacteria
Vibrio cholerae M66 2	1	2	3	0	2	1	1	0	+	+	Proteobacteria
Vibrio cholerae MJ 1236	1	2	5	0	2	1	1	0	+	+	Proteobacteria
Vibrio cholerae O1 biovar El Tor str. N16961	1	2	4	0	2	1	0	0	+	+	Proteobacteria
Vibrio cholerae O395	1	2	4	0	2	1	1	0	+	+	Proteobacteria
Vibrio fischeri ES114	1	2	11	0	3	1	1	0	+	+	Proteobacteria
Vibrio fischeri MJ11	1	2	9	0	3	1	1	0	+	+	Proteobacteria
Vibrio furnissii NCTC 11218	1	3	8	0	2	1	1	0	+	+	Proteobacteria
Vibrio harveyi ATCC BAA 1116 BB120	1	3	12	0	2	1	1	0	+	+	Proteobacteria
Vibrio parahaemolyticus RIMD 2210633	1	3	6	0	2	1	0	0	+	+	Proteobacteria
Vibrio sp. Ex25	1	3	7	0	2	1	1	0	+	+	Proteobacteria
Vibrio splendidus LGP32	1	2	6	0	2	1	1	0	+	+	Proteobacteria
Vibrio vulnificus CMCP6	1	2	5	0	2	1	1	0	+	+	Proteobacteria
Vibrio vulnificus MO6 24/O	1	2	5	0	2	1	1	0	+	+	Proteobacteria
Vibrio vulnificus YJ016	1	2	5	0	2	1	0	0	+	+	Proteobacteria
Waddlia chondrophila WSU 86 1044	2	0	0	0	0	0	0	0	-	-	Chlamydia
Weeksella virosa DSM 16922	1	2	0	1	1	0	0	0	+	ND	Bacteroides/Chlorobi
Wigglesworthia glossinidia endosymbiont of Glossina brevipalpis	1	1	1	0	0	0	0	0	+	+	Proteobacteria
Wolbachia endosymbiont of Culex quinquefasciatus Pel	1	0	0	1	0	0	0	0	-	-	Proteobacteria
Wolbachia endosymbiont of Drosophila melanogaster wMel	1	0	0	0	0	0	0	0	-	-	Proteobacteria
Wolbachia endosymbiont strain TRS of Brugia malayi	1	0	0	0	0	0	0	0	-	-	Proteobacteria
Wolbachia sp. wRi	1	0	0	1	0	0	0	0	-	-	Proteobacteria
Wolinella succinogenes DSM 1740	1	1	3	0	1	0	0	0	+	+	Proteobacteria
Xanthobacter autotrophicus Py2	1	5	9	0	0	1	3	0	+	+	Proteobacteria
Xanthomonas albilineans	1	3	9	0	1	0	3	0	+	+	Proteobacteria
Xanthomonas axonopodis pv. citri str. 306	1	4	8	0	1	0	3	0	+	+	Proteobacteria
Xanthomonas campestris pv. campestris B100	1	4	8	0	1	0	2	0	+	+	Proteobacteria
Xanthomonas campestris pv. campestris str. 8004	1	4	7	0	1	0	2	0	+	+	Proteobacteria
Xanthomonas campestris pv. campestris str. ATCC 33913	1	4	6	0	1	0	2	0	+	+	Proteobacteria
Xanthomonas campestris pv. vesicatoria str. 85 10	1	4	7	0	1	0	3	0	+	+	Proteobacteria
Xanthomonas oryzae pv. oryzae KACC10331	1	4	5	0	1	0	1	1	+	+	Proteobacteria
Xanthomonas oryzae pv. oryzae MAFF 311018	1	3	5	0	1	0	2	1	+	+	Proteobacteria
Xanthomonas oryzae pv. oryzae PXO99A	1	3	5	0	2	0	2	1	+	+	Proteobacteria
Xenorhabdus bovienii SS 2004	1	4	5	0	2	1	1	0	+	+	Proteobacteria
Xenorhabdus nematophila ATCC 19061	1	4	5	0	2	1	1	0	+	+	Proteobacteria
Xylanimonas cellulosilytica DSM 15894	1	4	2	1	0	0	0	0	+	+	Actinobacteria
Xylella fastidiosa 9a5c	1	4	5	1	0	0	1	0	+	ND	Proteobacteria
Xylella fastidiosa M12	1	4	2	0	0	0	1	0	+	ND	Proteobacteria
Xylella fastidiosa M23	1	4	4	1	0	0	1	0	+	ND	Proteobacteria
Xylella fastidiosa subsp. fastidiosa GB514	1	4	3	1	0	0	1	0	+	ND	Proteobacteria
Xylella fastidiosa Temecula1	1	4	3	1	0	0	1	0	+	ND	Proteobacteria
Yersinia enterocolitica subsp. enterocolitica 8081	1	4	8	0	1	1	2	0	+	+	Proteobacteria
Yersinia enterocolitica subsp. palearctica 105.5R r	1	4	5	0	1	1	2	0	+	+	Proteobacteria
Yersinia enterocolitica subsp. palearctica Y11	1	4	5	0	1	1	2	0	+	+	Proteobacteria
Yersinia pestis Angola	1	4	5	0	1	1	2	0	+	+	Proteobacteria
Yersinia pestis Antiqua	1	4	5	0	1	1	2	0	+	+	Proteobacteria
Yersinia pestis biovar Medievalis str. Harbin 35	1	4	5	0	1	1	2	0	+	+	Proteobacteria
Yersinia pestis biovar Microtus str. 91001	1	4	6	0	1	1	2	0	+	+	Proteobacteria
Yersinia pestis CO92 Biovar Orientalis	1	3	5	0	1	1	2	0	+	+	Proteobacteria
Yersinia pestis D106004	1	4	5	0	1	1	2	0	+	+	Proteobacteria
Yersinia pestis D182038	1	5	6	0	1	1	2	0	+	+	Proteobacteria
Yersinia pestis KIM	1	4	5	0	1	1	2	0	+	+	Proteobacteria
Yersinia pestis Nepal516	1	4	5	0	1	1	2	0	+	+	Proteobacteria
Yersinia pestis Pestoides F	1	4	5	0	1	1	2	0	+	+	Proteobacteria
Yersinia pestis Z176003	1	4	6	0	1	1	2	0	+	+	Proteobacteria
Yersinia pseudotuberculosis IP 31758	1	4	10	0	1	1	2	1	+	+	Proteobacteria
Yersinia pseudotuberculosis IP 32953	1	4	5	0	1	1	1	0	+	+	Proteobacteria
Yersinia pseudotuberculosis PB1/+	1	4	5	0	1	1	2	0	+	+	Proteobacteria
Yersinia pseudotuberculosis YPIII	1	4	5	0	1	1	2	0	+	+	Proteobacteria
Zunongwangia profunda SM A87	1	3	3	0	1	0	0	0	+	ND	Bacteroides/Chlorobi
Zymomonas mobilis subsp. mobilis NCIB 11163	1	3	5	0	0	1	1	0	+	ND	Proteobacteria
Zymomonas mobilis subsp. mobilis ZM4	1	3	3	0	0	1	1	0	+	ND	Proteobacteria
