# Supplementary material for: Peptidoglycan: a post-genomic analysis
Source: BMC Microbiol. 2012 Dec 18;12:294. doi: 10.1186/1471-2180-12-294 (PMC3541169; doi:10.1186/1471-2180-12-294)
Supplement: Additional file 3 — Results of genomes analysis for 138 bacteria strains without the peptidoglycan metabolism module. PG=peptidoglyca;. ND=not determined; += presence; -=absence. [file 1471-2180-12-294-S3.xlsx]

## Sheet: Feuil1
Additional file n°3: Results of genomes analysis for 138 bacteria strains without the peptidoglycan metabolism module. PG=peptidoglyca;. ND=not determined; += presence; -=absence.
	Number of genes								Presence of PG	phylum
	GT28	GT51	GH23	GH25	GH73	GH102	GH103	GH104
Acholeplasma laidlawii PG8A	0	0	0	0	0	0	0	0	-	Tenericutes
Acidimicrobium ferrooxidans DSM 10331	2	0	2	0	0	0	0	0	ND	Actinobacteria
Akkermansia muciniphila ATCC BAA 835	2	3	0	0	0	0	0	0	+	Verrucomicrobia
Anaplasma centrale str. Israel	1	0	1	0	0	0	0	0	-	Proteobacteria
Anaplasma marginale str. Florida	1	0	1	0	0	0	0	0	-	Proteobacteria
Anaplasma marginale str. St. Maries	1	0	1	0	0	0	0	0	-	Proteobacteria
Anaplasma phagocytophilum HZ	0	0	0	0	0	0	0	0	-	Proteobacteria
Baumannia cicadellinicola str. Hc Homalodisca coagulata	1	0	1	0	0	0	0	0	ND	Proteobacteria
Bifidobacterium animalis subsp. lactis Bb12	0	2	2	2	0	0	0	0	+	Actinobacteria
Buchnera aphidicola str. Sg Schizaphis graminum	1	0	0	0	0	1	0	0	ND	Proteobacteria
butyrate producing bacterium SM4/1	1	0	0	0	0	0	0	0	ND	Firmicutes
Candidatus Azobacteroides pseudotrichonymphae genomovar. CFP2	1	1	0	0	0	0	0	0	ND	Bacteroides/Chlorobi
Candidatus Carsonella ruddii PV	0	0	0	0	0	0	0	0	ND	Proteobacteria
Candidatus Chloracidobacterium thermophilum	0	0	1	0	0	0	0	0	ND	Fibrobacteres/Acidobacteria
Candidatus Kuenenia stuttgartiensis	1	0	0	0	0	1	0	0	-	Planctomycetes
Candidatus Phytoplasma mali	0	0	0	0	0	0	0	0	-	Tenericutes
Candidatus Protochlamydia amoebophila UWE25	1	0	0	0	0	0	0	0	-	Chlamydia
Candidatus Vesicomyosocius okutanii HA	1	0	1	0	0	0	1	0	ND	Proteobacteria
Chlamydia muridarum	1	0	0	0	0	0	0	0	-	Chlamydia
Chlamydia trachomatis 434/Bu	1	0	0	0	0	0	0	0	-	Chlamydia
Chlamydia trachomatis A/HAR 13	1	0	0	0	0	0	0	0	-	Chlamydia
Chlamydia trachomatis D/UW 3/CX	1	0	0	0	0	0	0	0	-	Chlamydia
Chlamydia trachomatis D EC	1	0	0	0	0	0	0	0	-	Chlamydia
Chlamydia trachomatis D LC	1	0	0	0	0	0	0	0	-	Chlamydia
Chlamydia trachomatis E/11023	1	0	0	0	0	0	0	0	-	Chlamydia
Chlamydia trachomatis E/150	1	0	0	0	0	0	0	0	-	Chlamydia
Chlamydia trachomatis G/11074	1	0	0	0	0	0	0	0	-	Chlamydia
Chlamydia trachomatis G/11222	1	0	0	0	0	0	0	0	-	Chlamydia
Chlamydia trachomatis G/9301	1	0	0	0	0	0	0	0	-	Chlamydia
Chlamydia trachomatis G/9768	1	0	0	0	0	0	0	0	-	Chlamydia
Chlamydia trachomatis L2b/UCH 1/proctitis	1	0	0	0	0	0	0	0	-	Chlamydia
Chlamydia trachomatis Sweden2	1	0	0	0	0	0	0	0	-	Chlamydia
Chlamydophila abortus S26/3	1	0	0	0	0	0	0	0	-	Chlamydia
Chlamydophila caviae GPIC	1	0	0	0	0	0	0	0	-	Chlamydia
Chlamydophila felis Fe/C 56	1	0	0	0	0	0	0	0	-	Chlamydia
Chlamydophila pecorum E58	1	0	0	0	0	0	0	0	-	Chlamydia
Chlamydophila pneumoniae AR39	1	0	0	0	0	0	0	0	-	Chlamydia
Chlamydophila pneumoniae CWL029	1	0	0	0	0	0	0	0	-	Chlamydia
Chlamydophila pneumoniae J138	1	0	0	0	0	0	0	0	-	Chlamydia
Chlamydophila pneumoniae LPCoLN	1	0	0	0	0	0	0	0	-	Chlamydia
Chlamydophila pneumoniae TW 183	1	0	0	0	0	0	0	0	-	Chlamydia
Chlamydophila psittaci 6BC	1	0	0	0	0	0	0	0	-	Chlamydia
Chlamydophila psittaci RD1	1	0	0	0	0	0	0	0	-	Chlamydia
Coprococcus sp. ART55/1	1	0	0	4	1	0	0	0	+	Firmicutes
Coraliomargarita akajimensis DSM 45221	1	0	0	0	0	0	0	0	-	Verrucomicrobia
Dehalococcoides ethenogenes 195	0	0	0	1	0	0	0	0	-	Chloroflexi
Dehalococcoides sp. BAV1	0	0	0	0	0	0	0	0	-	Chloroflexi
Dehalococcoides sp. CBDB1	0	0	0	0	0	0	0	0	-	Chloroflexi
Dehalococcoides sp. GT	0	0	0	0	0	0	0	0	-	Chloroflexi
Dehalogenimonas lykanthroporepellens BL DC 9	0	0	0	0	0	0	0	0	ND	Chloroflexi
Deinococcus deserti VCD115	2	2	0	0	0	0	0	0	+	Deinococcus/Thermus
Deinococcus maricopensis DSM 21211	2	4	0	0	0	0	0	0	+	Deinococcus/Thermus
Deinococcus radiodurans R1	2	2	0	0	0	0	0	0	+	Deinococcus/Thermus
Dictyoglomus thermophilum H 6 12 ATCC 35947	1	1	0	0	0	0	0	0	ND	Dictioglomi
Dictyoglomus turgidum DSM 6724	1	1	0	0	0	0	0	0	ND	Dictioglomi
Ehrlichia canis str. Jake	0	0	0	0	0	0	0	0	-	Proteobacteria
Ehrlichia chaffeensis str. Arkansas	0	0	0	0	0	0	0	0	-	Proteobacteria
Ehrlichia ruminantium str. Welgevonden	0	0	0	0	0	0	0	0	-	Proteobacteria
Elusimicrobium minutum Pei191	1	2	0	0	0	0	0	0	+	Elusimicrobia
Eubacterium cylindroides T2 87	0	1	2	0	0	0	0	0	+	Firmicutes
Faecalibacterium prausnitzii L2 6 L2/6	1	0	1	2	0	0	0	0	ND	Firmicutes
Faecalibacterium prausnitzii SL3/3	1	1	0	1	0	0	0	0	ND	Firmicutes
Francisella cf. novicida 3523	0	0	2	0	1	0	0	0	ND	Proteobacteria
Francisella cf. novicida Fx1	0	0	0	0	0	0	0	0	ND	Proteobacteria
Francisella philomiragia subsp. philomiragia ATCC 25017	1	0	4	0	2	1	0	0	ND	Proteobacteria
Francisella tularensis subsp. holarctica FTNF002 00	1	0	3	0	2	1	0	0	ND	Proteobacteria
Francisella tularensis subsp. holarctica LVS	1	0	3	0	1	1	0	0	ND	Proteobacteria
Francisella tularensis subsp. holarctica OSU18	1	0	3	0	1	1	0	0	ND	Proteobacteria
Francisella tularensis subsp. mediasiatica FSC147 GIEM 543	1	0	3	0	1	1	0	0	ND	Proteobacteria
Francisella tularensis subsp. tularensis FSC198	1	0	3	0	1	1	0	0	ND	Proteobacteria
Francisella tularensis subsp. tularensis NE061598	1	0	3	0	1	1	0	0	ND	Proteobacteria
Francisella tularensis subsp. tularensis SCHU S4	0	0	0	0	0	0	0	0	ND	Proteobacteria
Francisella tularensis subsp. tularensis SCHU S47	1	0	3	0	1	1	0	0	ND	Proteobacteria
Francisella tularensis subsp. tularensis WY96 3418	1	0	3	0	1	1	0	0	ND	Proteobacteria
Gordonibacter pamelaeae 7 10 1 bT	0	3	0	0	2	0	0	0	+	Actinobacteria
Halothermothrix orenii H 168 DSM 9562	1	2	0	0	0	0	0	0	+	Firmicutes
Isosphaera pallida ATCC 43644	0	0	0	0	0	0	0	0	-	Planctomycetes
Kosmotoga olearia TBF 19.5.1	1	0	0	0	0	0	0	0	ND	Thermotogae
Lactobacillus fermentum CECT 5716	0	2	1	2	3	0	0	0	+	Firmicutes
Mesoplasma florum L1 ATCC 33453	0	0	0	0	0	0	0	0	-	Tenericutes
Methylacidiphilum infernorum V4	3	0	1	0	0	0	0	0	-	Verrucomicrobia
Mycoplasma agalactiae PG2	0	0	0	0	0	0	0	0	-	Tenericutes
Mycoplasma bovis PG45	0	0	0	0	0	0	0	0	-	Tenericutes
Mycoplasma capricolum subsp. capricolum ATCC 27343	0	0	0	0	0	0	0	0	-	Tenericutes
Mycoplasma conjunctivae HRC/581T NCTC10147	0	0	0	0	0	0	0	0	-	Tenericutes
Mycoplasma crocodyli MP145	0	0	0	0	0	0	0	0	-	Tenericutes
Mycoplasma fermentans JER	0	0	0	0	0	0	0	0	-	Tenericutes
Mycoplasma fermentans M64	0	0	0	0	0	0	0	0	-	Tenericutes
Mycoplasma gallisepticum R	0	0	0	0	0	0	0	0	-	Tenericutes
Mycoplasma gallisepticum str. F	0	0	0	0	0	0	0	0	-	Tenericutes
Mycoplasma gallisepticum str. R high	0	0	0	0	0	0	0	0	-	Tenericutes
Mycoplasma genitalium G37	0	0	0	0	0	0	0	0	-	Tenericutes
Mycoplasma hominis ATCC 23114	0	0	0	0	0	0	0	0	-	Tenericutes
Mycoplasma hyopneumoniae 168	0	0	0	0	0	0	0	0	-	Tenericutes
Mycoplasma hyopneumoniae 232	0	0	0	0	0	0	0	0	-	Tenericutes
Mycoplasma hyopneumoniae 7448	0	0	0	0	0	0	0	0	-	Tenericutes
Mycoplasma hyopneumoniae J	0	0	0	0	0	0	0	0	-	Tenericutes
Mycoplasma hyorhinis HUB 1	0	0	0	0	0	0	0	0	-	Tenericutes
Mycoplasma leachii PG50	0	0	0	0	0	0	0	0	-	Tenericutes
Mycoplasma mobile 163K	0	0	0	0	0	0	0	0	-	Tenericutes
Mycoplasma mycoides subsp. capri LC str. 95010	0	0	0	0	0	0	0	0	-	Tenericutes
Mycoplasma mycoides subsp. capri str. GM12	0	0	0	0	0	0	0	0	-	Tenericutes
Mycoplasma mycoides subsp. mycoides SC PG1	0	0	0	0	0	0	0	0	-	Tenericutes
Mycoplasma mycoides subsp. mycoides SC str. Gladysdale	0	0	0	0	0	0	0	0	-	Tenericutes
Mycoplasma penetrans HF 2	0	0	0	0	0	0	0	0	-	Tenericutes
Mycoplasma pneumoniae M129	0	0	0	0	0	0	0	0	-	Tenericutes
Mycoplasma pulmonis UAB CTIP	0	0	0	0	0	0	0	0	-	Tenericutes
Mycoplasma synoviae 53	0	0	0	0	0	0	0	0	-	Tenericutes
Natranaerobius thermophilus JW/NM WN LF	0	4	3	0	0	0	0	0	+	Firmicutes
Neorickettsia sennetsu str. Miyayama	0	0	0	0	0	0	0	0	ND	Proteobacteria
Onion yellows phytoplasma OY M	0	0	0	0	0	0	0	0	-	Tenericutes
Opitutus terrae PB90 1	2	0	1	0	0	0	0	0	-	Verrucomicrobia
Orientia tsutsugamushi str. Ikeda	1	0	1	0	0	0	0	0	-	Proteobacteria
Pirellula staleyi DSM 6068	0	0	0	0	0	0	0	0	-	Planctomycetes
Planctomyces brasiliensis DSM 5305	1	0	0	0	0	0	0	0	-	Planctomycetes
Planctomyces limnophilus DSM 3776	1	0	0	0	0	0	0	0	-	Planctomycetes
Prochlorococcus marinus str. AS9601	1	1	0	0	0	0	0	0	+	Cyanobacteria
Prochlorococcus marinus str. MIT 9211	1	1	0	0	0	0	0	0	+	Cyanobacteria
Prochlorococcus marinus str. MIT 9215	1	1	0	0	0	0	0	0	+	Cyanobacteria
Prochlorococcus marinus str. MIT 9301	1	1	0	0	0	0	0	0	+	Cyanobacteria
Prochlorococcus marinus str. MIT 9312	1	1	0	0	0	0	0	0	+	Cyanobacteria
Prochlorococcus marinus str. MIT 9515	1	1	0	0	0	0	0	0	+	Cyanobacteria
Prochlorococcus marinus str. NATL1A	1	0	0	0	0	0	0	0	+	Cyanobacteria
Prochlorococcus marinus str. NATL2A	1	0	0	0	0	0	0	0	+	Cyanobacteria
Prochlorococcus marinus subsp. marinus str. CCMP1375	1	1	0	0	0	0	0	0	+	Cyanobacteria
Prochlorococcus marinus subsp. pastoris str. CCMP1986 MED4	1	1	0	0	0	0	0	0	+	Cyanobacteria
Rhodopirellula baltica SH 1	0	0	0	0	0	0	0	0	-	Planctomycetes
Ruminococcus torques L2 14	1	0	2	2	4	0	0	0	+	Firmicutes
Salinibacter ruber M8	0	1	2	0	0	0	0	0	ND	Bacteroides/Chlorobi
Spirochaeta sp. Buddy	3	0	0	0	0	0	0	0	ND	Spirochaetes
Synergistetes bacterium SGP1	1	0	1	0	0	0	0	0	ND	Synergistetes
Thermobaculum terrenum ATCC BAA 798	2	0	0	0	0	0	0	0	+	Unclassified
Ureaplasma parvum serovar 3 str. ATCC 700970	0	0	0	0	0	0	0	0	-	Tenericutes
Waddlia chondrophila WSU 86 1044	2	0	0	0	0	0	0	0	-	Chlamydia
Wolbachia endosymbiont of Culex quinquefasciatus Pel	1	0	0	1	0	0	0	0	-	Proteobacteria
Wolbachia endosymbiont of Drosophila melanogaster wMel	1	0	0	0	0	0	0	0	-	Proteobacteria
Wolbachia endosymbiont strain TRS of Brugia malayi	1	0	0	0	0	0	0	0	-	Proteobacteria
Wolbachia sp. wRi	1	0	0	1	0	0	0	0	-	Proteobacteria
